# Supplementary material for: Transcriptomic and physiological analyses of rice seedlings under different nitrogen supplies provide insight into the regulation involved in axillary bud outgrowth
Source: BMC Plant Biol. 2020 May 7;20:197. doi: 10.1186/s12870-020-02409-0 (PMC7206722; doi:10.1186/s12870-020-02409-0)
Supplement: Supplementary file 1 — Additional file 1: Table S1. The statistics of reads count of the RNA-seq data. Table S2. The primers used in our study. Table S3. The expression levels of all expressed genes and DEGs. Figure S1. Expression correlation between samples of RNA-seq. (a) Principal component analysis (PCA) shows tissue and N concentration specific samples (with repetition). Ab stands for axillary bud, Bp stands for basal part. (b) Expression correlations between two samples reveals the difference between axillary bud and basal part, and between different N concentrations. _1 and _2 stands for two repetitions. Figure S2. Specific and common genes between basal part and axillary bud under low N and high N conditions. (a) Venn diagram showing the overlaps among responsive genes in basal part and axillary bud under low and high N conditions. (b) The number of total and specific DEGs and TF genes in the four datasets shown in (a). (c) The common gene numbers between axillary bud and basal part under low N and high N conditions. Figure S3. Enriched GO terms within the category of cellular component (a) and molecular function (b) for DEGs in the ten expression patterns (B01-B09) in Fig. 4b. Only significant go terms (false discovery rate (FDR) < 0.05) are displayed. Figure S4. Enriched GO terms within the category of cellular component (a) and molecular function (b) for DEGs in the nine expression patterns (A01-A10) in Fig. 5b. Only significant go terms (false discovery rate (FDR) < 0.05) are displayed. Figure S5. Differentially expressed genes between basal part and axillary bud under each N concentration. (a) The number of up and down-regulated DEGs (fold change> 2 and padj< 0.05 by DESeq2) detected in axillary bud compared with basal part under six N concentrations. The number of up-, down- regulated and total DEGs for each N concentrations are shown. (b) Clustering the total DEGs detected between axillary bud and basal part under six N concentrations. FPKM values were scaled per gene acros [file 12870_2020_2409_MOESM1_ESM.zip › Additional file1-Table S3.xlsx]

## Sheet: genes with FPKM  more than 1
gene_id	Bp0.5-FPKM	Bp1.0-FPKM	Bp2.0-FPKM	Bp5.0-FPKM	Bp10.0-FPKM	Bp15.0-FPKM	Ab0.5-FPKM	Ab1.0-FPKM	Ab2.0-FPKM	Ab5.0-FPKM	Ab10.0-FPKM	Ab15.0-FPKM
OS12G0641500	15.1541	13.2293	14.7562	10.1414	12.0323	12.2079	17.2169	19.341	13.7513	11.9954	13.2918	16.6619
OS12G0641400	50.1755	48.5981	51.9688	53.7792	45.6833	76.0246	27.7439	37.521	37.4069	55.0692	38.079	35.5226
OS12G0641100	46.8682	47.3176	48.0684	31.7664	44.6005	31.7252	16.3433	20.5417	19.683	20.3881	19.1627	22.0406
OS12G0640900	3.87679	9.13503	3.41767	7.64666	7.6609	4.64062	7.3641	5.55085	6.30349	4.19844	6.93006	5.73418
OS12G0640800	54.4658	70.4637	52.0209	64.2244	66.177	51.049	53.1079	50.0847	55.2592	45.2068	36.4014	49.7496
OS12G0640700	1.54249	0.641719	0.47442	0.772748	0.35857	5.01915	0.575853	0.624801	0.557911	0.833401	0.557185	0.415831
OS12G0640600	23.6343	24.9934	27.3216	15.3344	26.1959	23.5925	13.4103	15.4129	18.3219	45.9417	27.7996	23.7562
OS12G0640000	0	0	0	0.401287	0	0	0	0.0596052	0.505576	0.783557	2.01005	2.6485
OS12G0639800	5.81349	3.93253	7.47063	3.89548	3.66863	8.57009	7.95297	5.1972	5.54292	2.17412	1.50693	4.0922
OS12G0639700	17.1074	24.1261	17.509	20.5895	20.0135	15.4752	29.4248	24.4769	23.4695	19.9601	23.8242	19.1442
OS12G0639600	9.34686	7.20212	10.4261	6.94464	5.6489	6.1246	5.37311	6.4261	4.55131	5.40368	5.77803	5.02647
OS12G0639100	7.78401	8.90154	9.08568	10.8239	8.50023	8.85881	9.38425	8.20111	15.2364	22.8326	9.29025	10.8713
OS12G0638900	15.6714	15.1184	18.9107	18.5468	14.3688	22.6438	35.7302	27.5302	31.2903	26.2929	15.3248	20.7435
OS12G0638800	2.1472	2.57956	2.31623	4.24123	2.68289	1.20778	3.69888	3.47751	4.23578	3.89114	5.44435	5.08357
OS12G0638700	8.88767	9.56425	9.34638	6.73338	8.64901	6.70712	5.49999	6.61961	5.66212	9.04035	11.7517	7.8708
OS12G0638600	15.7782	14.6506	14.998	11.3949	12.8024	13.5688	16.2959	22.508	16.2545	15.4893	20.0945	24.8567
OS12G0638400	6.84868	6.78216	4.00334	4.5464	4.7955	3.93805	11.82	12.7656	8.3465	5.30899	9.83737	10.1619
OS12G0638300	7.68191	1.38926	3.96244	2.0883	0.834695	9.33121	0.948627	1.66412	2.57741	15.2245	0.728929	1.28507
OS12G0638200	12.52	13.5252	14.7982	25.7133	9.5309	14.6958	36.602	32.967	57.023	97.1182	25.7383	36.3262
OS12G0638100	3.80186	5.4162	3.81303	3.70576	5.94312	4.08936	9.18942	12.0987	12.8416	7.22549	37.8741	29.4857
OS12G0637800	6.36191	4.83101	4.09065	3.55389	3.0836	3.1718	2.85669	3.66855	2.73305	2.77851	2.36958	2.6757
OS12G0637700	3.1079	3.40958	2.54917	3.8327	2.02403	3.08187	2.79916	1.90471	2.08169	3.65183	1.03999	0.973708
OS12G0637400	0.608036	0.499002	0.451788	0.252235	0.329241	0.40688	0	0.260774	0.659538	10.3864	0.987343	0.95056
OS12G0637300	4.44809	5.19508	3.74823	3.08613	4.18105	4.53061	3.93246	4.62281	3.0992	5.19317	5.38569	5.34076
OS12G0637200	1.9108	3.67361	2.95955	3.91246	3.34574	4.26331	3.80902	4.32949	5.02194	5.82611	3.83305	3.40943
OS12G0637100	56.8382	46.038	53.6763	38.9598	18.9785	69.3691	87.3269	62.3749	65.6106	62.5145	39.4914	34.4396
OS12G0637000	1.56238	0.426314	0.509391	0.217146	0.27561	2.04988	0.478885	0.424364	0.398048	0.159018	0.214537	0.118665
OS12G0636800	95.7127	114.165	91.0391	112.707	85.3399	113.625	72.0195	67.5214	53.955	62.9622	34.2332	35.0202
OS12G0636400	5.29783	4.5423	6.73682	5.85818	5.31546	7.20373	12.6694	11.9154	9.75373	9.32795	6.0571	8.63104
OS12G0636200	35.5054	43.1763	25.534	29.3869	28.4755	66.0666	24.0384	21.4255	21.8701	42.5082	16.6534	16.528
OS12G0636100	0.124759	0.396844	0.121591	0.546048	0.265415	0.504328	5.02995	2.41974	4.1869	1.78847	9.90382	7.32231
OS12G0636000	30.4776	25.3432	32.3688	30.2849	30.3459	34.2054	28.0329	30.9515	29.8637	25.9796	26.6122	27.1693
OS12G0635700	2.31654	1.35091	1.54185	4.25084	0.960416	4.88982	6.17024	3.60937	4.31608	2.04532	1.13667	1.55444
OS12G0635500	4.59807	3.97361	4.88116	3.23973	2.48116	6.55237	4.39547	2.23359	4.02038	6.64033	1.115	2.11189
OS12G0635400	52.0627	43.6724	61.6901	69.635	40.8069	137.052	73.3683	39.4149	53.5751	64.9906	12.8003	27.2445
OS12G0634900	0.473856	0.440658	0.575816	1.02532	0.413034	0.462972	9.36826	5.93152	2.87281	1.04469	1.05866	1.58309
OS12G0634800	5.18825	5.99373	5.07341	8.721	5.82292	4.46904	5.4802	5.03996	7.21891	4.97729	10.3591	8.33287
OS12G0634600	10.5693	11.9276	6.94698	3.46916	6.48698	4.54961	0	0.0362306	0	8.24336	1.51081	0
OS12G0634500	20.5087	19.8774	7.37402	8.80562	5.40809	17.2764	4.96966	4.64979	5.15177	2.34258	1.69651	0.204659
OS12G0634400	0.026601	0.0867229	0	0.0564091	0.0410337	0	0.0730201	0.125295	0.362506	0.214645	1.26935	0.966626
OS12G0634000	7.90067	4.41807	4.65705	7.85229	2.30592	1.95127	0.808927	0.877802	2.02133	6.62911	2.37603	1.16332
OS12G0633800	0.738911	0.651431	1.00344	0.716534	0.582617	0.831598	1.2851	0.746838	1.04146	0.402766	0.136656	0.633475
OS12G0633700	5.70252	6.15387	4.37181	4.46365	4.79332	3.97367	2.82846	1.38747	1.9678	0.887727	1.73747	1.8695
OS12G0633600	0.175717	0.23233	0.265825	0.378787	0.262952	0.0730567	0.412805	0.690756	0.958733	0.765442	0.892785	1.18339
OS12G0633200	10.5912	12.5185	6.31881	8.79589	10.0298	6.51153	17.1072	14.6826	17.4303	16.542	37.8289	18.6666
OS12G0633000	3.89217	5.54506	3.84866	3.47716	4.59045	2.74998	5.07428	4.02581	4.23873	3.67229	3.62023	3.06053
OS12G0632900	16.0436	22.2974	14.8501	7.89836	11.2719	10.2202	1.41662	1.60536	0.65108	0.827327	0.557142	0.255558
OS12G0632800	40.7938	29.1873	37.1402	25.7626	22.2245	48.2557	26.9724	30.5578	25.4831	16.6142	7.61998	9.04998
OS12G0632700	64.9147	70.4241	87.2304	116.89	79.6235	86.8517	86.9316	84.43	85.0201	89.424	57.6458	70.9413
OS12G0632600	3.59944	2.77636	1.93835	1.24919	1.47276	9.52699	7.80579	4.3839	3.26194	1.1762	1.88755	1.75627
OS12G0632100	0.322243	0.228383	0.28352	0.435911	0.576717	0.157123	0.973917	0.354531	0.563263	0.442777	0.549816	1.13937
OS12G0632000	2811.92	3181.86	2246.13	2086.3	2242.97	4568.6	3106.9	1796.07	1976.68	1790.77	1590.85	1550.09
OS12G0631800	10.1318	9.55508	12.1223	8.02841	11.1722	8.27829	7.34281	9.33141	10.8187	9.02755	15.3495	20.1796
OS12G0631600	1.95896	3.049	19.4967	6.75274	10.2784	4.45087	0.838849	0.819222	0.731222	0.411734	0.664288	0.517836
OS12G0631200	18.8109	21.8588	15.4237	19.9118	16.2422	19.4617	10.4947	9.98848	14.251	27.1916	9.50654	9.56245
OS12G0631100	4.9894	2.12936	7.26154	1.8819	1.93007	6.54967	3.52523	5.24915	3.98191	7.17367	2.62814	3.94744
OS12G0630750	0.906913	1.8433	0.746459	2.48314	1.05252	1.38819	4.51122	2.4295	2.35341	1.35511	1.02253	1.2097
OS12G0630700	21.8677	24.9458	20.6776	26.0863	24.545	19.8066	21.1908	18.3243	19.5059	20.4827	18.8086	18.5084
OS12G0630600	13.9017	10.6752	14.9273	12.9994	10.8221	19.8078	0.241812	0.491876	5.52385	46.3871	25.5506	5.11345
OS12G0630500	21.0933	23.2504	57.0704	71.2393	38.4411	70.8238	4.84757	17.4756	30.0138	4.06997	3.05293	13.7368
OS12G0630200	0.50957	0.197901	0.539173	3.14241	1.3398	2.43046	2.11672	8.36878	12.4013	11.6549	8.5865	7.16699
OS12G0630100	0	0	0.252948	0.328273	0.128998	0.840287	0.15975	1.17329	1.7532	1.5311	2.41121	0.829823
OS12G0629700	11.6521	8.58259	28.5669	12.3613	6.02314	17.8354	6.72346	7.48456	19.226	4.23287	4.17037	11.0252
OS12G0628600	201.251	77.8844	225.845	94.8264	60.3087	208.781	3.39478	2.98761	6.80195	4.86693	0.878475	2.01002
OS12G0628500	58.7908	57.8979	49.8459	60.6006	47.1821	45.6337	57.8696	67.0891	54.4228	51.5193	67.8246	74.0452
OS12G0628400	14.55	21.7814	10.9223	10.9492	15.293	8.3954	22.3292	21.6783	16.2183	18.6865	47.9366	27.418
OS12G0628300	11.8913	10.1794	7.7444	7.996	4.23946	27.7833	13.1753	11.5465	12.0008	17.4592	9.67524	5.11606
OS12G0628100	3.19843	7.95674	2.59643	5.99047	4.82254	4.4889	0.0409128	0.0317667	0.219803	4.87097	2.5379	0.0784599
OS12G0626400	25.1797	28.9564	16.1522	13.94	13.4954	35.7151	7.64785	10.7621	23.9309	31.0525	28.7258	15.0553
OS12G0626300	6.65272	6.03997	5.6507	4.64983	5.52944	3.90551	3.82977	4.73553	6.33972	5.21428	6.42903	6.85039
OS12G0626200	9.64598	6.0763	10.3569	11.8281	5.78685	2.7749	1.401	1.75869	3.43223	2.1122	1.85123	0.242974
OS12G0626150	6.45791	4.62412	6.38543	4.2567	5.97716	2.93374	0.979083	0.600725	1.43541	4.03543	1.9961	1.12784
OS12G0626100	26.8915	33.8389	22.5336	32.1105	26.8202	18.0324	15.2816	17.9965	20.2554	15.6242	29.8828	29.8908
OS12G0626000	2.14169	2.03536	2.16583	3.3591	1.60657	0.470163	0.667507	0.872374	1.22705	0.434629	0.569227	0.718248
OS12G0625200	8.27052	8.07419	9.2842	10.453	11.1696	11.7657	11.7398	12.4633	14.547	13.2804	9.54921	10.235
OS12G0625000	46.395	48.2348	43.816	76.2167	40.7626	37.7117	34.0073	29.2627	44.302	92.9701	33.0954	25.9993
OS12G0624900	11.9345	13.3409	5.3601	7.467	6.63595	4.40522	11.5538	12.82	8.64097	7.58838	12.922	9.84376
OS12G0624800	2.00137	1.76469	1.03218	0.698288	1.15659	0.802415	1.65056	1.88946	0.94604	0.521637	1.61738	1.36229
OS12G0624400	0	0	0	0	0	0	0.0875945	0.0181747	0.101999	1.76792	0.123259	0.157765
OS12G0624300	4.7477	4.38381	6.1687	8.33106	6.17428	3.77043	4.20103	3.17732	6.36673	9.32099	2.80895	2.43958
OS12G0624100	0.579386	1.37045	0.73263	1.24401	1.79222	2.33526	1.50519	1.66437	2.70967	12.6005	2.68743	1.5919
OS12G0624000	76.2826	60.0468	53.3543	58.9486	32.807	113.958	149.568	94.5419	118.385	77.882	137.524	112.523
OS12G0623900	203.505	138.264	142.05	129.131	84.991	308.07	338.495	199.144	205.833	159.619	185.254	161.593
OS12G0623800	10.3382	15.3063	9.93333	13.8694	12.8342	11.3358	11.7429	11.5449	12.9873	13.7104	15.0449	13.0215
OS12G0623600	33.818	46.2096	33.8415	59.9967	33.1465	160.959	20.0728	16.8468	57.1609	108.801	31.5536	37.4149
OS12G0623500	314.437	272.005	285.763	279.469	235.721	278.954	90.1784	137.832	111.675	151.775	57.3274	67.6504
OS12G0623400	1.86401	3.06316	1.96609	1.7617	2.3861	1.8911	3.4347	3.42031	3.85612	2.2237	5.87575	5.31372
OS12G0622900	1.9965	2.71164	2.18151	1.39811	1.2258	1.55765	0.752931	0.785475	0.92189	0.290227	0.350605	0.550803
OS12G0622850	5.47595	7.9224	5.6686	4.32383	7.39195	3.32222	1.10436	0.83348	1.08898	2.7204	2.05761	1.3409
OS12G0622500	9.79351	9.57017	8.38883	9.64929	7.25849	10.1456	25.2231	21.5063	17.7886	7.74861	17.5761	17.4002
OS12G0622200	12.0993	16.677	11.1356	9.41389	12.9896	15.5291	13.3151	11.0282	15.4834	12.8207	28.0845	20.651
OS12G0621900	15.8053	14.6301	18.3199	10.2529	13.2215	16.1871	14.1258	17.9269	16.3196	19.9619	20.0572	21.5661
OS12G0621700	1.2213	0.904085	1.09456	1.14654	1.22645	1.01383	2.83408	2.46124	3.41781	2.211	5.90311	5.58942
OS12G0621300	3.69893	3.9978	3.18559	3.25878	2.98782	4.70093	6.25755	6.39516	5.3238	3.51946	5.0732	5.2444
OS12G0621100	5.33676	15.6033	7.05481	16.9165	12.8942	10.718	20.3586	17.7991	12.7827	14.4181	10.2874	10.3412
OS12G0621025	1.38332	1.47194	1.44134	1.28339	1.84302	1.75308	2.06649	1.5922	2.19275	1.62714	1.33378	1.29077
OS12G0620866	23.8644	25.2785	18.2489	11.7817	22.464	21.7548	45.2093	48.5858	37.4499	45.7337	48.1035	58.9239
OS12G0620400	143.574	149.8	120.535	117.517	132.072	108.666	141.12	158.091	127.136	206.562	160.147	146.086
OS12G0620000	6.07636	6.29167	6.63367	4.0003	6.90029	5.98815	7.75263	9.08153	8.07999	7.41517	9.65746	10.5403
OS12G0619000	8.02281	7.31867	5.34608	5.08224	5.84833	14.0238	17.8759	16.0707	13.1199	18.1083	23.7945	19.8268
OS12G0618800	35.1187	24.4223	13.7422	16.8754	8.86785	72.8424	62.7088	55.3974	53.3153	33.4654	31.0814	23.4013
OS12G0618600	6.04953	5.32255	2.33908	2.00259	3.13329	0.929962	3.62937	3.73694	2.37289	0.871047	2.69511	3.2726
OS12G0618400	33.0989	44.5437	32.2361	49.7782	41.428	29.5271	30.3252	24.6981	34.3929	23.1913	47.2135	38.7303
OS12G0618300	12.1842	12.8394	10.1357	9.11744	10.2636	8.09386	10.32	9.17931	9.91992	9.68456	7.81618	10.4551
OS12G0617900	32.8937	29.0944	33.7395	25.3896	30.7081	32.0506	31.5103	37.3646	30.6752	28.5959	22.6446	31.3645
OS12G0617800	22.2209	22.6637	40.6581	40.4589	29.4488	30.6573	45.8243	57.5319	51.5044	63.6172	16.9259	25.9491
OS12G0617400	0.943173	0.783927	0.466588	3.79356	1.08948	2.7291	8.94709	5.28729	10.697	20.9826	1.01622	1.20399
OS12G0617250	0.835364	0.176353	0.939846	0.740884	0.704441	2.16212	3.51318	5.18396	5.01043	19.6917	1.31737	1.38534
OS12G0617100	2.78954	6.34133	2.32085	10.4645	5.95926	2.57357	4.88569	3.63567	4.47756	2.9785	1.8291	2.92231
OS12G0617000	53.3818	44.7509	34.3022	45.4808	37.4494	42.1475	187.682	174.691	127.018	57.9901	61.0496	56.7118
OS12G0616900	18.433	14.0215	15.3928	15.4475	11.4776	12.9783	43.9538	29.9747	31.4488	39.3804	29.8282	23.8168
OS12G0616800	0.477068	0.0839363	0.593617	0.527592	0.22385	1.25117	0.218919	0.562043	0.313483	5.35035	0.265015	0.0962638
OS12G0616600	2.85743	2.8397	2.79405	1.82285	2.53635	2.81782	1.64454	1.65122	2.54781	14.9274	8.47279	4.43082
OS12G0616500	3.61214	0.663015	2.49868	0.449689	0.588402	3.3297	0.527935	1.34591	1.0195	0.930438	0.0649561	0.59861
OS12G0616400	0.095423	0.341992	0.0773144	0	0.105143	0.218123	0.204278	0.403183	4.31758	25.4284	28.1862	13.8768
OS12G0616200	52.909	58.1834	54.8785	60.3173	57.296	50.1159	78.3841	80.5203	93.7954	77.0762	150.891	145.237
OS12G0616000	0.526221	0.381587	0.110991	0.0916425	0.0712838	0.304794	0.531618	0.576265	0.645005	0.307979	3.08369	1.41755
OS12G0615900	11.4171	12.6368	9.21679	13.0399	10.8629	8.11651	4.86189	5.03644	6.61455	4.71155	13.8375	9.85408
OS12G0615800	20.1307	18.2888	16.9767	11.4003	15.3503	15.5373	18.4699	22.8802	19.1546	15.7947	23.1236	28.5607
OS12G0615700	1.38792	1.39639	0.719912	1.06252	1.25201	0.853209	2.50656	1.87078	1.49661	0.852761	1.72648	1.73263
OS12G0615500	17.9304	21.2696	17.4498	20.7216	17.1261	15.1645	26.4023	26.4505	24.9131	17.2551	17.8609	19.3695
OS12G0615400	53.8612	56.8242	57.4594	52.2654	60.7163	44.8671	33.1268	46.3929	66.6825	198.179	193.08	160.186
OS12G0615300	2.90684	3.90441	2.44009	2.4829	2.92039	2.11469	2.43361	1.97307	1.94506	1.91493	2.42575	1.8661
OS12G0615100	1.69937	1.68568	1.52388	1.46531	1.52122	1.31591	0.566391	0.73905	0.430847	0.926555	0.783981	0.61261
OS12G0614800	0.491684	0.567059	0.585531	1.18464	1.41685	0.392241	0.789748	0.878508	1.22398	0.612068	1.79077	1.13802
OS12G0614600	2.02637	1.18171	0.670023	0.142521	0.478032	0.777763	1.22065	0.821844	0.589273	0.436098	2.55225	0.777611
OS12G0614000	4.05007	2.9344	4.31295	3.51595	3.29246	3.5115	4.89038	5.02791	3.95401	3.49805	3.74856	4.33954
OS12G0613850	17.6987	17.9881	15.9166	10.4451	13.826	16.2537	27.4621	27.3342	22.683	17.911	24.7524	23.9569
OS12G0613700	27.6304	25.5787	35.5137	28.7719	26.1713	28.3648	33.2489	35.978	31.9826	21.6228	24.9996	31.2771
OS12G0613600	3.82773	6.19221	1.76325	1.83769	2.46172	1.52236	3.03022	2.61604	1.55762	1.76259	2.73365	2.67498
OS12G0613500	21.1327	24.5173	17.2119	18.5607	18.6899	17.0399	12.8768	11.0492	14.1069	8.69375	23.903	19.6062
OS12G0613300	15.5728	17.5389	12.4212	14.0854	15.6519	15.0431	17.4424	16.2809	16.9929	14.9425	16.9393	19.6452
OS12G0613250	1.18016	1.55895	0.467721	1.19023	0.827214	0.705546	4.69944	7.56876	14.608	15.6741	48.7305	44.9994
OS12G0613200	19.8025	16.2473	18.8556	16.8639	16.5856	13.935	18.7348	21.2441	18.8323	18.9701	16.0361	18.718
OS12G0613000	12.3977	18.3676	11.2833	14.1311	16.7998	10.7384	5.10102	5.81551	5.42462	9.16882	7.16898	6.41648
OS12G0612700	2.3431	5.52102	1.17447	3.17066	3.45537	1.65912	4.86532	3.01553	2.93437	1.48185	3.3884	1.86849
OS12G0612500	2.2923	2.61985	2.85239	2.58186	2.9495	1.72333	2.2575	2.13961	3.49455	5.19006	4.70188	5.19264
OS12G0612400	28.4283	30.1012	26.3524	29.7394	24.8496	23.6503	31.5764	30.1361	25.8915	25.1957	17.0314	21.4411
OS12G0612300	0.887624	0.958241	1.35254	0.960884	1.0426	0.893198	2.04171	1.30788	2.16877	4.59113	1.86311	1.82702
OS12G0612100	68.0233	81.8268	78.137	94.2075	79.8771	62.4182	63.9105	62.0593	68.8664	63.3925	46.039	54.6466
OS12G0611900	2.63858	2.45646	1.72958	1.81297	1.56821	1.09729	2.66313	2.60698	2.01876	1.97164	2.60078	1.81494
OS12G0611700	54.4574	75.4169	54.3523	100.101	71.7883	72.9293	69.0788	61.216	75.606	66.5733	101.954	76.4709
OS12G0611300	4.47169	6.84809	2.86545	2.84188	2.37209	2.72547	2.65396	2.41048	4.83278	40.9589	7.22645	4.03264
OS12G0611200	44.6938	48.3814	36.9269	30.5557	45.3662	35.4531	32.752	37.1601	39.3183	24.5803	56.0095	64.6899
OS12G0611100	2.53065	2.21103	2.47265	1.5226	1.01866	1.96646	3.19605	3.39841	1.7432	2.43461	0.984761	1.21921
OS12G0611000	33.1534	39.2569	30.885	42.6956	35.3001	33.1409	31.6693	36.9362	31.5065	30.7691	30.6988	31.6353
OS12G0610950	2.25421	2.61504	2.27	1.15501	1.5517	1.42158	1.19999	1.19862	1.7688	5.19417	2.44335	2.11778
OS12G0610800	1.1226	0.484212	1.16029	1.21113	0.730904	1.0154	0	0	0.249345	3.75405	2.44149	0.223189
OS12G0610600	20.5392	22.1665	25.9393	19.2614	12.9533	14.8063	15.7272	25.0371	15.0562	13.1174	2.11962	10.6713
OS12G0610500	6.46728	5.7648	6.67165	4.52406	5.82412	4.76221	4.34555	5.38359	4.84814	4.75514	4.46339	5.34349
OS12G0610300	12.9418	15.1741	8.99656	13.4652	9.20631	14.1295	45.8998	40.5519	38.7382	60.9855	51.7824	33.5758
OS12G0610250	1.40515	1.73999	0.842377	1.47324	0.864745	1.60265	1.02719	1.03439	2.93768	6.94606	1.46298	0.967818
OS12G0610200	5.45789	7.97144	6.8948	11.4351	5.56124	4.98341	4.74357	5.61921	11.3756	25.5322	4.4373	6.18306
OS12G0610100	0.525883	0.647708	0.212685	0.432357	0.108465	1.23934	0.104096	0.0339026	0.0738789	0.535536	0.0305226	0.0671876
OS12G0609900	2.67251	2.23496	3.46427	5.21113	1.99209	4.72985	2.44209	1.32593	2.76026	3.62067	0.948948	1.01626
OS12G0609800	10.6989	11.8842	8.64752	8.57021	9.91394	5.72519	6.74693	7.44463	7.5942	5.1612	16.2887	16.2351
OS12G0609600	0.0740226	0.408629	0.222741	0.332144	0.27687	1.52158	0	0.147382	0.246666	4.4472	3.01344	0.626646
OS12G0609500	1.99692	4.36766	1.95172	1.82421	3.04138	4.94802	2.48634	4.54049	2.38376	6.83976	7.25136	4.27763
OS12G0609200	5.91229	6.23166	8.11795	3.48	4.02401	5.93786	8.60901	7.80958	4.84091	6.38672	3.5542	2.95866
OS12G0609100	3.91584	5.78117	3.27268	3.41104	2.57219	3.11005	6.80629	3.72302	2.96183	1.13124	1.11071	0.949468
OS12G0609050	52.5673	52.7632	50.4739	55.6059	45.8445	42.273	46.9477	52.8095	53.3128	99.0009	67.8598	49.7616
OS12G0609025	0.268501	0.357182	0.296953	0.251087	0.350023	0.66698	1.58984	1.12994	0.486905	0.0368495	0.32378	0.16499
OS12G0608666	1.1675	0.182818	0.627546	0	0.622378	0.742764	0	0	0	0	0	0
OS12G0608633	0.45481	1.03244	0.779227	0.475623	1.39571	1.61334	0.737008	0.420669	0.14984	0	0.149971	0.191516
OS12G0608600	63.9459	67.2348	73.9714	94.695	72.3458	64.1484	57.0302	59.1827	63.6557	73.9131	58.0097	62.8256
OS12G0608500	6.40671	5.44795	6.74515	9.99266	5.42603	6.22354	12.2521	11.2558	4.84959	2.18801	1.32289	2.1509
OS12G0607400	33.1918	40.8044	31.2529	32.6772	36.3115	28.3627	39.4439	46.6855	40.8891	66.3825	69.0326	73.0921
OS12G0607100	16.4158	16.5001	18.4865	19.7767	15.0319	25.1553	16.1891	12.5708	16.7084	13.3452	19.844	17.2094
OS12G0607000	67.1025	80.7513	61.7926	58.8008	70.4436	44.4227	31.5086	44.7235	30.1502	71.1207	52.1961	50.2296
OS12G0606900	19.6537	24.905	15.7254	20.4276	20.3521	15.8573	16.5935	19.4561	13.1723	11.5251	9.94901	11.5238
OS12G0606600	0.446917	0.133611	0.298648	0.286298	0.293735	0.454019	1.1076	0.89945	0.522834	0.72718	0.49682	0.223479
OS12G0606100	4.93942	4.82523	5.51515	4.92901	5.1514	4.55721	7.7152	9.02636	8.31393	5.06516	10.0815	11.2207
OS12G0605800	16.2486	28.5566	21.8548	62.6002	30.7226	16.8382	36.2428	34.5868	49.4059	38.9233	16.7667	22.0097
OS12G0605500	6.09975	6.22662	7.93864	5.56116	10.5763	5.39778	6.27702	8.1795	15.6898	9.9529	32.4268	36.939
OS12G0605400	126.845	153.641	118.772	144.155	134.322	125.528	141.337	115.843	112.418	102.321	123.967	111.403
OS12G0605300	19.7116	23.5817	16.8511	20.5862	18.6343	15.269	15.8722	14.03	13.994	10.9248	12.9974	14.387
OS12G0605200	4.06453	1.41507	4.67467	0.314752	1.33344	3.83054	0.619309	5.01404	1.21301	1.53184	5.15381	9.66439
OS12G0605100	19.6957	21.9105	10.4767	13.003	15.3597	14.721	13.4198	17.2041	13.9684	11.5901	31.899	21.8133
OS12G0604800	25.4011	26.0301	28.293	24.3202	29.3982	26.0227	18.3496	22.66	22.9505	21.0461	34.617	34.9712
OS12G0604700	10.2069	8.50084	5.53647	8.47996	4.90615	4.00564	12.4376	14.0393	15.7615	13.9077	21.4936	16.0435
OS12G0604500	0	0	0	0	0.0443782	0	0	0.0373415	0.66955	1.00821	9.66906	2.86031
OS12G0604300	3.17081	5.12679	2.08842	6.92526	3.57261	1.87735	12.9329	11.2117	9.08568	17.4986	11.388	5.37079
OS12G0604000	0.369619	0.47416	0.338028	0.366886	0.547354	0.543958	0.308234	0.568553	0.238913	1.50819	0.315708	0.101399
OS12G0603800	3.33184	1.06992	3.19114	0.823042	1.11142	9.6108	5.86343	3.96584	3.49278	2.02342	1.97103	1.6065
OS12G0603700	6.84834	3.08254	2.78211	1.61046	1.07596	6.10506	0.234508	0.189678	0.114083	2.65823	2.21297	0.5168
OS12G0603300	2.26645	1.42739	0.157935	0.631975	0.570184	0.571657	2.08476	2.10324	1.39715	0.817566	3.69516	3.07446
OS12G0601800	5.08384	14.8747	9.31367	4.02172	8.70127	6.41266	8.06003	12.1511	7.80056	16.2745	15.4869	19.8919
OS12G0601400	41.8375	68.2716	20.0788	17.5354	25.6795	30.2588	11.0883	17.9187	10.3017	13.7408	21.7434	7.78806
OS12G0601300	56.7119	93.3872	37.3782	26.4206	45.5874	38.4866	10.3409	19.3784	20.0304	54.084	60.8337	23.5604
OS12G0601200	15.1507	12.7798	13.6389	11.8003	11.9226	9.9015	13.6018	15.4245	14.0586	15.6487	21.4021	17.9133
OS12G0601000	0.496312	1.3729	0.965406	0.792851	0.702804	0.67592	0.350178	0.27541	2.92255	2.02814	10.9601	8.57081
OS12G0600701	217.146	301.215	188.712	195.468	240.215	215.61	171.244	163.536	148	194.907	143.136	97.5223
OS12G0600550	0.871986	0.353063	1.42876	0.587665	1.00405	1.23151	0.983395	1.22314	1.09916	1.30409	0.802608	1.38856
OS12G0600400	45.4725	46.8798	53.9083	78.9589	46.1597	56.4615	81.7227	61.0579	66.7376	57.3694	33.0662	41.4041
OS12G0600200	4.90385	7.52035	5.04848	10.6957	6.47943	4.16434	14.2205	10.6103	12.1893	7.25037	6.88257	7.76153
OS12G0600100	0.289654	0.968739	0.722102	0.883024	0.945475	0.502509	1.32619	1.85819	1.6284	1.92005	4.71181	6.10381
OS12G0600000	0.199191	0.249215	0.554498	0.396062	0.563824	0.685991	0.123122	0.925966	0.936282	0.71591	2.49299	3.48039
OS12G0599900	0.306634	0.471588	0.183836	0.452982	0.484091	0.54249	2.9811	2.83008	2.83767	2.47329	6.76943	5.3584
OS12G0599800	1.12231	1.17727	1.46	3.27795	1.24583	1.80769	23.0082	17.9264	24.8211	28.4223	39.3821	27.8859
OS12G0599700	1.41417	3.29485	2.17516	6.84667	2.61719	5.48957	47.631	37.0861	55.4661	91.3159	77.4048	52.5522
OS12G0599625	0.0561791	1.89099	0	0	0	0	0	2.37387	0	0.0770905	0	0
OS12G0599400	0.293659	0.590911	0.494275	1.23471	0.250835	0.117822	0.109826	0	0	0	0	0
OS12G0597700	82.1134	42.9189	77.7082	38.1615	30.8704	85.4777	56.4768	69.6248	64.3605	85.3794	49.7246	66.4676
OS12G0597650	3.91347	2.9128	2.10704	2.9986	1.17903	4.76619	2.54088	1.90981	2.97964	4.19311	1.46344	0.871485
OS12G0597600	26.6144	29.8579	26.8683	34.9923	22.7698	18.9593	25.4188	27.4654	29.5808	27.6928	28	33.1724
OS12G0597500	112.766	112.958	122.386	165.588	130.67	100.172	66.0044	86.6256	104.552	94.9824	89.4594	109.978
OS12G0597400	1.80134	2.35443	1.84995	1.70532	1.746	0.873237	3.42607	3.07762	4.62962	11.2234	6.04952	5.07744
OS12G0597300	17.6908	18.2733	17.454	14.1582	14.8372	19.577	18.7221	20.2081	17.2987	16.7983	16.3124	20.9314
OS12G0597200	48.8668	56.0816	44.0088	46.9849	48.7453	44.7048	56.1992	52.1094	48.8587	51.5417	41.8156	43.4832
OS12G0597000	21.2219	31.3219	25.0093	52.8347	35.5063	20.4377	14.1201	12.9594	16.6043	18.5441	9.76434	12.0341
OS12G0596900	11.0181	10.4572	11.5584	7.48041	10.4335	7.70945	10.2828	9.83944	9.26853	11.3859	11.16	12.7402
OS12G0596800	8.89734	8.86757	9.51544	10.3396	6.89082	6.74741	9.15093	8.33361	6.60576	8.0549	3.27292	4.04901
OS12G0596600	10.2046	14.4339	6.42988	8.44961	8.42507	4.32947	7.74064	7.39551	7.40553	6.85496	9.32563	6.04666
OS12G0596501	5.26231	2.31137	4.18575	0.968694	1.90876	3.11899	2.21285	5.04577	2.25407	3.55872	4.04019	5.80632
OS12G0596300	4.19995	10.132	4.8728	2.21863	6.20786	2.8323	0.618322	0.370335	1.40386	7.11538	2.62924	1.73049
OS12G0596201	13.3959	11.0389	13.2683	7.60179	8.95276	30.5625	42.4074	35.175	22.0721	16.4229	43.9692	33.1293
OS12G0596000	3.71997	2.26143	4.28462	2.09391	3.02312	3.38684	4.49629	6.01964	4.55567	3.10311	3.80169	5.50515
OS12G0595800	1.88153	1.37108	3.05378	2.40623	2.34943	1.35572	2.29481	2.57966	2.82849	7.63609	0.6117	1.52996
OS12G0595600	1.14456	0.479022	0.569468	1.46622	0.96057	0.856914	4.78876	5.01178	4.32205	1.84297	6.24532	4.87122
OS12G0595500	10.8143	9.44897	8.7164	7.74603	7.82009	10.6435	31.9721	26.457	27.2425	17.1566	37.9371	43.9199
OS12G0595200	0.0741731	0.164605	0.197864	1.21819	0.07766	0.157101	1.35203	1.83341	2.4967	1.96254	0.579248	1.6719
OS12G0595000	25.009	19.8489	24.4668	21.0775	21.1251	41.6573	38.4675	34.563	35.0928	36.442	28.0743	32.1155
OS12G0594950	0	0.0793591	0.288311	0.316207	0	0.16757	0.686975	0.377182	0.817165	2.14006	1.46394	0.620197
OS12G0594900	5.34974	6.13643	11.9918	12.2187	6.46341	8.49059	12.0444	11.0809	18.1153	47.9528	25.2147	14.3869
OS12G0594600	2.45479	3.47645	1.57979	3.08537	1.82654	0.617263	3.4802	3.40216	2.7851	1.10868	1.3544	1.31251
OS12G0594300	12.5916	10.2224	15.5868	6.78297	11.6062	17.0291	6.77323	8.32064	6.65584	7.45411	4.6938	5.80327
OS12G0594201	26.5696	46.9268	22.4393	32.6964	42.6371	19.4002	24.1081	17.5206	17.4652	29.0942	17.2029	13.6513
OS12G0594200	1.62484	0.251337	3.66591	0.262667	0.68608	1.6584	0.13607	1.53478	0.759096	1.71877	1.03954	1.83486
OS12G0594000	0.501499	0.526647	5.61662	1.20477	9.20308	1.09373	0.191127	0.46766	0.418806	0.75001	0.317961	0.175135
OS12G0593000	22.1501	22.296	27.5548	22.1293	29.5519	19.4995	18.0498	18.1709	12.0262	10.6261	13.2226	13.2441
OS12G0592900	79.6194	65.1368	96.5881	154.836	41.381	78.8319	1.94125	1.08366	5.03343	21.5206	3.41928	10.9657
OS12G0592500	2.125	2.54588	1.42076	2.70526	1.18301	1.29954	3.82962	3.55474	2.53228	0.799276	3.10697	3.14246
OS12G0592300	0.166189	0.183368	0.124508	0.0239463	0.160713	0.0471494	0.537944	0.633828	0.23795	1.06783	1.30225	0.291211
OS12G0592200	44.5229	55.0025	38.2169	40.9051	48.816	41.0608	35.3681	39.7582	47.9936	42.2276	80.8922	65.748
OS12G0591600	5.44089	7.08369	2.34782	2.08553	3.28869	1.24384	2.8328	3.82438	2.41546	1.92439	4.88522	2.3936
OS12G0591101	0.936882	2.00081	0.660356	1.67099	1.20244	0.524279	1.66063	1.07161	1.01567	0.71109	0.752621	0.445155
OS12G0590900	0.523352	0.689541	0.381126	1.16505	0.68224	0.597976	1.14045	0.565959	0.739336	0.386584	0.653009	0.347299
OS12G0590700	2.48364	0.273552	1.0577	9.73559	0.19415	2.02099	23.0826	32.0778	55.9454	73.1642	52.2052	32.4239
OS12G0590500	0.203463	0.103189	0.101935	0.150451	0.112069	0.269316	0.472336	0.529101	0.822793	0.401156	3.75459	1.83939
OS12G0590400	28.8502	29.8377	25.3954	22.8273	29.9096	32.3895	30.426	33.95	29.8065	22.0746	28.1106	45.452
OS12G0589100	241.713	319.487	266.365	477.188	316.162	253.43	264.277	230.623	348.685	336.983	305.848	304.965
OS12G0588900	15.7961	13.2283	12.7666	11.5079	12.5089	10.886	11.6793	10.7825	13.2125	12.4388	15.228	12.4576
OS12G0588800	0.966681	1.26642	0.514535	0.942184	0.894973	0.807289	4.5161	5.15643	3.15224	1.61161	10.7561	6.1044
OS12G0588400	1.99363	1.10013	0.720895	1.83648	0.995722	4.64277	3.2329	2.03685	6.40872	6.0912	22.2872	15.9535
OS12G0588200	1.03293	1.16384	0.768668	0.592389	0.683143	0.483896	0	0.144282	0.0475313	0.0194879	0.0655773	0
OS12G0587200	3.39888	5.57369	3.29007	3.1037	4.40237	3.12169	5.1593	6.80749	5.49775	7.96373	10.2504	9.89396
OS12G0586600	24.8599	21.424	22.1541	19.2837	21.4376	25.0673	41.6221	47.419	29.3236	21.1126	23.9672	33.1751
OS12G0586400	7.36176	7.53995	8.60773	7.6275	6.3958	4.85784	8.78133	9.05763	10.4159	8.68403	11.0762	14.0746
OS12G0586300	5.08441	4.88698	1.99539	3.52136	2.85634	15.3146	7.87976	7.17487	7.81334	12.7137	12.7771	5.3778
OS12G0586100	101.706	94.3245	73.8377	56.6545	99.446	79.3826	56.9132	50.3294	34.0651	49.5513	29.3978	27.7836
OS12G0586000	121.701	130.33	93.2212	128.515	79.7438	112.078	119.244	107.233	125.033	144.772	53.9611	69.9862
OS12G0585300	11.4122	13.812	9.94048	14.0529	10.8161	6.61526	15.0474	17.559	20.0849	12.2953	32.2191	31.6628
OS12G0584200	34.3741	29.0416	23.7844	38.3521	25.4308	27.0092	154.843	156.471	90.0862	41.2629	70.0026	66.8049
OS12G0583900	14.4716	24.3581	11.0489	36.0787	19.9173	9.17684	9.90807	8.92231	10.334	11.4281	5.20558	4.87852
OS12G0583700	12.0089	13.8344	23.0582	35.219	16.553	11.524	9.61776	10.1188	22.5214	42.9916	5.44085	9.48722
OS12G0583500	4.25312	4.82269	2.32378	2.36133	2.24318	2.44105	5.17543	7.2224	4.35753	7.49942	4.03538	4.70324
OS12G0583400	57.071	60.5197	55.3221	59.8485	64.8001	52.4219	40.2793	45.6537	51.3095	104.971	85.0707	72.8458
OS12G0583000	8.01153	9.72514	7.66636	9.38199	9.78221	9.26103	10.6046	9.23892	9.7461	7.43552	9.3761	8.8743
OS12G0582800	28.6571	21.8962	29.6372	24.815	25.8812	31.0399	19.9824	26.2132	29.3058	37.0628	22.126	26.3438
OS12G0582700	8.08512	12.1684	54.2971	27.7997	107.633	173.075	1.41091	1.70427	7.07955	17.9227	4.21848	10.4228
OS12G0582666	0.409243	0.260492	0.361952	0.417672	0.563424	3.84694	0.10595	0.447652	0.78419	1.15401	0.975063	0.45037
OS12G0582600	2.68049	2.93759	1.49676	3.04182	2.75449	1.97738	2.17774	1.53186	1.83538	1.04611	1.2062	1.45814
OS12G0581900	12.5963	29.117	11.1588	24.3492	23.826	43.4912	7.73989	5.42655	4.85635	3.26308	0.914727	0.861641
OS12G0581800	2.20147	2.24973	1.40114	1.66091	1.75157	3.44869	3.92467	4.40248	5.37094	3.68694	10.3807	7.20524
OS12G0581700	70.112	79.1165	76.6048	85.7085	94.0443	80.0344	53.961	56.0826	54.8773	61.6788	77.8452	78.75
OS12G0581600	6.26694	9.11408	6.15254	7.69109	6.18288	6.2805	16.6658	11.9682	12.9093	12.0565	8.87743	11.2632
OS12G0581350	1.9465	1.81887	1.91419	0.927946	1.29728	1.48956	4.60229	5.91984	4.41563	2.95397	6.76565	5.74489
OS12G0581300	3.59502	7.61495	2.04759	6.86787	5.5529	3.15175	17.2152	11.9437	13.7352	4.8801	14.9767	9.31727
OS12G0580950	0.502536	1.07833	0.304424	0.893494	0.633293	1.2368	1.50881	2.48994	2.36469	2.36702	12.1106	5.93446
OS12G0580900	4.2426	6.40702	3.4177	3.13722	4.49589	5.13628	7.35788	5.37367	3.37414	1.051	2.81627	2.87166
OS12G0580700	20.281	24.9268	19.5019	27.0841	21.4954	12.5041	15.0289	12.7667	13.4024	6.36531	8.86672	8.10978
OS12G0580600	5.28624	6.26407	3.54299	3.82215	4.70468	2.32876	7.74246	14.3339	5.50304	4.67023	6.35959	6.70032
OS12G0580500	9.11574	7.64044	7.81272	8.34184	7.24543	12.3452	8.21353	8.74684	8.55524	9.32178	7.20547	7.51343
OS12G0580400	9.7754	8.53704	10.3004	7.08411	5.94316	14.8911	7.29398	7.71274	6.82712	16.0613	6.16776	5.48204
OS12G0580300	8.76949	13.045	6.70031	11.1612	9.35997	8.6288	8.93446	8.26283	6.9545	12.0091	13.3399	11.4548
OS12G0579000	35.1101	36.6745	29.7463	25.3004	28.5825	26.9878	39.1315	46.0662	29.4359	23.8714	40.3296	46.1605
OS12G0578800	0.994921	0.708653	0.678675	0.417307	0.496153	1.40969	2.17923	1.47109	1.04201	0.3156	0.836206	0.581175
OS12G0578500	12.2293	10.2599	13.8554	12.4551	9.81098	19.0351	12.6217	10.6638	11.4047	10.9341	8.48547	11.5231
OS12G0578400	73.0423	51.505	71.9238	76.3074	31.4724	62.4731	84.3997	59.5488	84.4266	97.5449	30.1508	46.1063
OS12G0578000	1.72975	2.12611	1.72206	3.39498	3.09053	1.60062	1.54951	1.65121	1.61061	1.47574	1.55272	1.69153
OS12G0577800	14.2769	14.3331	13.1718	13.1832	9.4612	11.6295	15.2185	13.1879	10.1565	11.5587	7.53039	7.63879
OS12G0577700	1.0608	1.84997	1.01846	0.954301	1.15001	0.445247	0.425343	0.767578	0.79419	0.58378	2.36983	1.68363
OS12G0577600	2.61271	3.25699	1.854	1.87788	1.60015	4.40721	2.56447	2.58211	1.50945	1.02661	3.15733	3.63287
OS12G0577200	3.98322	2.3664	2.61254	2.1001	1.73539	9.18327	0.296436	0.860206	1.42334	8.42083	7.66338	1.14377
OS12G0577100	33.0504	39.7051	33.3293	36.8459	40.0752	29.5628	37.3814	34.7679	30.6547	25.6981	22.3384	26.6036
OS12G0576900	7.90443	9.11376	7.71514	7.00812	8.92971	5.28646	6.90783	7.35192	5.03253	3.82321	5.45151	4.89107
OS12G0576732	2.3475	1.46308	5.37688	2.37417	1.41712	1.01407	0.405997	0.484621	0.546714	0.517634	0.22731	0.199872
OS12G0576700	32.6592	46.8983	31.0427	25.5352	13.3087	17.1639	13.1446	8.43424	16.3108	8.62219	9.70161	12.0762
OS12G0576600	4.0503	4.20972	2.67627	3.11841	2.21744	1.13676	0.144711	0.361242	1.15	4.95301	3.39177	1.17314
OS12G0576300	6.87782	4.94622	4.33383	3.36851	3.8058	2.59937	6.4757	6.64484	4.94104	5.46467	5.52192	5.96326
OS12G0576100	3.26924	4.7178	4.85093	1.71638	5.34693	4.82936	1.1817	2.71782	1.3536	11.6858	1.9163	2.82088
OS12G0575300	0.59118	1.25828	0.865003	0.484379	0.645286	0.403684	0.133177	0.16058	0.147879	0.932255	0.297876	0.186276
OS12G0575200	10.1745	9.58541	8.49006	9.76015	8.63493	14.3448	11.2501	7.14604	12.5589	10.6041	17.366	16.0682
OS12G0575000	47.2382	52.6066	60.185	47.7361	53.4027	41.3384	2.20845	8.53453	22.0293	308.27	89.4435	33.7495
OS12G0574900	14.4803	18.7575	13.637	14.3767	14.4258	10.969	9.74723	10.6721	8.03147	9.35296	9.35964	11.1221
OS12G0574800	10.5172	9.2566	9.23948	7.30981	9.31584	11.295	11.332	8.74338	7.44317	7.88248	11.1638	10.8259
OS12G0574700	42.5281	17.0592	31.0591	9.94594	10.5693	50.59	6.74477	6.19569	9.87445	10.6858	3.95933	2.78183
OS12G0574400	4.02085	5.91557	4.71181	4.74825	5.73925	3.58485	5.02141	6.24533	5.93483	3.82171	7.9303	8.58114
OS12G0573900	1.91293	1.15388	2.36177	2.24535	2.14345	1.50698	0.262955	0.347343	1.63294	9.20359	1.30454	1.2148
OS12G0573600	5.1645	2.60653	0.980086	1.41281	2.05577	6.5576	0.692918	0.545429	6.72582	99.3151	17.9017	0.708319
OS12G0573200	50.4237	47.5964	37.603	55.0743	29.1407	39.8681	88.342	78.7173	59.9926	37.4071	32.0942	42.2154
OS12G0573000	2.70598	2.99591	2.55396	1.83372	2.68852	1.33287	1.57091	1.02636	1.44357	2.61724	1.13937	0.999339
OS12G0572500	38.6885	43.3556	28.0035	36.8321	37.5452	25.7902	55.3693	61.0265	26.6389	10.8862	24.2797	29.8917
OS12G0572400	21.7434	19.3936	22.213	13.2014	20.2403	18.755	21.722	28.2737	24.8672	20.8769	25.9702	34.9137
OS12G0572300	4.79138	7.27515	4.61063	7.84511	9.10163	3.36089	6.93336	5.78661	6.34197	2.76874	5.66929	6.92403
OS12G0572201	4.36819	2.27086	3.56105	2.62695	2.38849	2.18201	11.3842	14.3861	8.46549	7.08637	7.52944	10.0978
OS12G0572000	30.2575	34.8825	26.3558	47.42	27.1206	22.1134	139.586	114.526	84.4674	77.3255	71.4863	77.6342
OS12G0571900	15.6856	16.864	13.3649	12.0286	14.0206	9.28677	14.018	15.2737	12.4243	11.486	11.3315	12.5485
OS12G0571700	36.8512	43.5109	20.7519	50.8671	32.4787	28.9176	12.7566	21.9089	17.2269	71.1649	35.6474	21.4361
OS12G0571600	1.30292	1.44349	1.37918	0.579084	1.74859	1.25552	0	0.152668	0.684349	2.34311	2.47063	0.417416
OS12G0571300	0.128443	0.0473607	0.108848	0.0947612	0.0879769	0.106491	0.448514	0.376781	1.64534	0.58679	1.07516	0.719686
OS12G0571200	55.1614	62.0245	51.7113	72.0753	61.3474	68.0196	39.8828	37.6827	51.5567	43.2936	78.5676	58.0517
OS12G0571100	3.98526	1.30377	5.02836	5.87508	2.07856	3.04987	0.410036	0.703581	0.609882	2.54823	0.548299	0.502483
OS12G0570700	63.1433	69.0454	183.869	245.189	138.461	52.9984	0	0.36124	1.05696	25.5029	2.74021	1.00403
OS12G0570400	65.0526	67.894	46.747	30.0337	24.399	78.5314	2.3523	1.76951	1.81064	1.89654	1.17445	0.763072
OS12G0570300	0	0.13607	0.247171	0.0309443	0.125839	0	0.0651989	0.0253118	0.657768	5.50749	2.16401	0.532304
OS12G0570075	6.57522	2.24911	7.26948	1.68553	2.25689	6.62405	3.11376	5.17885	2.62019	1.64918	1.82574	3.41533
OS12G0570000	34.2715	55.8852	27.0402	54.943	37.9522	29.3158	32.0557	22.5074	18.0737	17.8951	10.641	9.9271
OS12G0569900	1.43131	2.29965	0.529712	1.68156	1.24853	0.824216	8.38911	5.36331	4.91525	2.22214	3.4883	2.97596
OS12G0569700	6.35919	5.59685	6.94039	4.22061	5.32391	6.10684	4.7785	4.56142	5.30574	4.64794	7.59143	7.3657
OS12G0569500	0.912891	1.06707	3.04167	7.61052	0.540818	4.57431	0.111117	0.336126	5.76813	93.2773	11.7197	2.71591
OS12G0569300	216.661	340.32	348.348	639.309	318.665	227.627	1473.53	1272.02	1959.87	1516.18	1021.3	1310.18
OS12G0569200	129.844	141.903	79.0058	164.727	91.3906	112.294	1202.45	792.563	954.84	394.973	789.361	554.594
OS12G0568900	16.0129	31.5556	13.2117	22.4511	20.1058	22.2821	17.7282	19.9209	23.3518	20.1284	25.6274	12.539
OS12G0568800	12.0904	17.0622	12.2734	18.4561	15.9996	14.3125	13.939	10.0117	12.9671	10.8913	9.26942	9.00461
OS12G0568750	1.17583	0.429545	2.18144	0.342583	0.495982	1.17272	0.387584	1.70233	0.853937	1.48218	1.3103	1.85798
OS12G0568700	15.5065	3.5619	5.84723	3.38576	3.11413	19.949	1.0018	3.74101	1.03379	7.47323	1.43861	1.17526
OS12G0568100	2.19763	3.49172	1.08291	0.996064	2.43244	1.45493	0.613118	0.550989	0.104833	0.372155	1.39804	0.448051
OS12G0567800	5.21696	6.26825	6.12914	9.45553	3.87977	13.367	6.68468	2.7772	14.2509	4.98167	1.81571	10.4869
OS12G0567700	408.412	482.264	348.401	339.823	382.594	348.021	388.441	346.118	476.59	384.155	821.029	735.188
OS12G0567500	1.42599	0.964169	0.89705	0.754831	0.947773	0.59053	0.435904	0.697735	0.522805	0.300677	0.435161	0.36501
OS12G0567300	38.4023	40.4327	25.8068	12.5407	17.4162	7.75171	2.88223	2.57976	3.57079	1.72954	9.53754	6.80676
OS12G0567200	27.161	37.4195	22.1858	44.0903	33.1792	33.1481	31.6681	23.4701	32.2448	46.378	36.3131	24.2291
OS12G0567100	2.16719	1.73309	1.65472	1.49771	1.77245	2.01667	1.4632	1.90133	1.03679	1.58815	0.650115	0.511857
OS12G0567000	5.63336	2.48797	4.49184	1.81285	2.82065	3.47885	3.04431	2.83819	2.41757	2.37338	1.85509	1.78144
OS12G0566900	24.3203	20.6018	22.4239	18.8645	19.9046	18.0004	16.4459	14.2143	12.9543	16.7112	10.2711	8.17294
OS12G0566800	15.9992	16.4823	13.5164	16.7248	14.0481	11.2159	14.1984	13.2987	11.0609	8.53512	4.29763	7.18426
OS12G0566700	83.9512	83.2912	111.778	158.684	97.3839	95.6884	95.9942	90.3411	100.987	132.943	75.828	58.861
OS12G0566600	1.09765	1.02758	1.50601	1.63435	1.51388	2.03839	1.34762	1.30601	2.56514	5.29313	2.40169	1.22836
OS12G0566500	26.055	30.8158	33.154	34.053	45.9468	29.7339	42.3994	33.7476	34.6558	43.2542	18.0726	20.4483
OS12G0566400	70.7696	51.6841	88.2367	52.6085	54.1352	94.8591	78.9298	71.1817	74.8084	77.1723	76.697	59.6631
OS12G0566300	44.6002	42.1782	52.7767	67.9953	41.4994	60.2777	47.6916	36.4019	56.1767	91.6328	58.1468	54.2808
OS12G0566250	22.5497	15.1732	21.5838	8.80516	16.2899	18.6902	20.0296	26.1508	20.2155	22.575	21.4753	25.0963
OS12G0566200	39.5161	59.9542	30.0159	56.0083	49.3812	34.6504	57.5189	39.7194	45.1289	43.441	38.8888	33.1372
OS12G0566100	28.013	37.1693	24.5431	47.6105	37.7436	25.9067	31.5572	29.7168	36.8122	38.8577	52.9796	38.1638
OS12G0566000	26.8992	44.3923	32.1267	41.6517	39.3774	51.624	11.4895	14.6575	12.9927	5.25303	8.08715	4.94028
OS12G0565300	3.38186	3.88739	3.21206	3.15715	2.9133	5.33217	9.2076	6.75818	6.4104	3.50789	7.93565	7.61795
OS12G0565166	3.0945	1.31473	3.86185	0.713926	1.31177	3.2373	1.75281	1.78348	1.56733	1.45278	0.999052	1.79058
OS12G0564600	3.86545	3.10999	4.80222	4.37912	3.07598	2.54452	3.28707	5.76234	3.37374	3.41603	2.53086	5.00864
OS12G0564400	8.40896	14.7946	7.08613	11.315	14.4348	9.09203	2.44298	2.97213	6.76877	47.3487	23.6861	12.7957
OS12G0564100	5.53188	4.62233	9.01755	10.0108	3.90983	7.80598	0.512879	1.18131	3.7667	2.10671	0.719441	1.3529
OS12G0563600	22.4444	36.6845	31.911	55.5285	32.8585	27.3583	117.111	120.963	106.604	999.814	218.137	86.3964
OS12G0563500	17.9766	23.1879	15.825	20.8301	18.5285	12.4365	14.2746	15.6739	13.9162	13.3399	13.3929	16.6452
OS12G0563400	16.6885	17.2836	15.4923	10.9375	17.432	15.2508	14.1553	17.0306	17.583	14.4269	29.4693	29.8603
OS12G0563200	23.6041	26.0364	19.3283	20.8845	24.9239	23.992	15.6772	20.9398	25.1318	62.5904	61.3272	31.9029
OS12G0563000	0.0149241	0	0	0	0	0	0.0561207	0.0722232	0.453806	3.48766	1.11267	0.372156
OS12G0562900	18.0128	22.3781	17.321	22.6948	21.6201	21.3166	20.4453	16.6007	24.6471	15.3063	32.2046	32.128
OS12G0562600	23.1559	35.3966	15.8608	41.6759	27.0124	18.6655	25.8989	17.7863	19.2803	19.6225	13.1722	11.4147
OS12G0562477	7.47199	5.26165	9.54554	4.41604	5.74811	6.79769	6.32921	7.75784	6.15031	7.77148	4.76113	6.71105
OS12G0562400	8.18383	6.11656	9.00659	3.90626	10.896	29.8037	5.26294	5.514	3.93516	2.62519	4.05214	5.89519
OS12G0562300	144.608	195.134	136.798	167.177	197.071	143.566	83.3211	84.5547	89.1937	129.207	57.6404	53.9933
OS12G0562232	73.5968	45.5239	103.743	23.6766	63.828	77.2347	8.88462	24.859	16.54	38.9188	13.6161	20.1478
OS12G0562100	12.0315	12.072	15.1633	15.7355	13.0852	8.32109	5.02717	3.84704	7.91756	21.6372	6.23179	4.37031
OS12G0561900	2.42434	2.79673	2.54012	11.6438	2.6572	1.60876	9.29622	17.7503	20.684	30.4016	23.2837	17.0193
OS12G0561200	64.3844	65.891	59.9455	58.4494	55.5266	44.0616	39.9985	52.3927	41.7024	34.8335	33.607	47.4103
OS12G0561000	79.6411	92.1284	89.9286	157.312	99.1564	109.488	104.69	92.6603	121.532	130.611	126.043	105.223
OS12G0560900	817.026	776.941	902.891	1075.68	748.22	856.613	740.977	608.279	1028.29	995.549	478.112	511.52
OS12G0560700	0.669423	0.66687	0.336088	0.497757	0.297381	0.593377	0.629695	0.501807	1.1529	0.970812	2.43786	1.52061
OS12G0560600	27.5736	26.7175	24.9002	23.5872	22.805	26.4891	35.1847	37.0055	28.4933	30.8513	34.6641	33.2927
OS12G0560500	4.13241	5.31973	3.45879	3.52778	3.75722	2.02538	3.14068	3.19144	2.30978	3.54877	3.35136	2.53375
OS12G0560400	34.8406	49.9913	32.6572	43.5455	33.675	16.4711	25.4243	22.0668	19.5652	12.0892	18.544	14.8639
OS12G0560300	43.0068	43.4181	39.7813	41.3872	29.4303	66.1544	49.5622	33.3455	34.819	24.6176	25.433	23.793
OS12G0559200	1.23878	1.40527	2.42344	3.55867	2.49035	9.18207	56.3022	42.8107	174.048	104.249	159.317	74.1552
OS12G0558400	2.22302	2.6838	2.25449	1.8565	1.83979	1.73175	3.15077	4.64898	2.66523	1.95118	3.82589	4.44535
OS12G0557800	2.60077	2.74587	3.84068	4.12797	3.57658	2.97583	3.01913	3.46414	5.33369	4.90545	4.87182	6.31577
OS12G0557400	12.5154	19.9836	10.036	33.2975	16.4527	9.55857	14.0154	9.81072	14.0179	11.5613	6.5894	4.48323
OS12G0556900	5.14654	5.90384	2.29216	3.18088	2.99766	4.71973	16.8871	21.0664	14.6587	21.206	41.6172	29.678
OS12G0556600	3.19844	6.30217	2.94626	9.66985	6.65273	2.67532	5.99546	4.22616	5.16175	3.94895	4.55146	4.72303
OS12G0556500	8.02198	5.90761	6.35079	3.49337	3.80462	12.9145	5.06255	4.41174	3.01757	2.63166	1.19399	1.20572
OS12G0556400	11.0858	11.8239	9.38549	14.2114	12.7531	13.6531	18.1686	13.5556	13.9225	7.99621	15.5449	13.2073
OS12G0556300	0.699028	0.303548	1.00093	0.842842	1.00082	1.2468	0.83567	0.819015	0.586475	0.35556	0.417146	0.445757
OS12G0556200	24.1553	33.9102	173.242	71.0958	190.165	138.934	37.1801	19.3328	13.1131	5.73191	13.9311	17.6139
OS12G0556100	1.70858	3.68723	1.6821	6.58412	3.52515	1.62629	1.63244	1.09089	1.14512	1.16255	0.813341	0.851522
OS12G0555600	0.305757	0.194448	0.0874074	0.234427	0.0869627	0.720601	0.284071	0.418598	1.39206	1.06327	9.40787	3.97704
OS12G0555500	62.9942	37.9843	70.1511	18.849	12.7705	91.6496	118.339	107.012	192.529	64.0891	176.255	164.756
OS12G0555400	1.89987	1.60668	0.706067	3.42708	2.37948	0.821695	2.58402	1.36445	1.95728	16.3922	9.97395	3.39294
OS12G0555300	5.18572	4.57692	3.39865	2.51063	2.1732	2.49513	10.8835	9.10667	16.9835	8.23925	3.7936	7.71746
OS12G0555200	47.1054	24.9613	59.6946	23.8471	11.1535	44.9013	231.946	125.939	143.318	18.7414	66.7214	48.355
OS12G0555000	307.639	84.6468	242.049	73.6883	34.0131	230.909	1147.99	541.857	600.968	104.849	393.195	230.874
OS12G0554800	4.82991	5.8036	2.52751	1.78833	3.00358	6.44753	3.90571	6.15291	4.18225	3.82792	24.0686	12.7542
OS12G0554500	6.79358	6.16491	7.37034	11.0384	5.11319	7.56627	10.2291	9.62038	11.6986	10.6269	5.88825	8.668
OS12G0554400	23.3549	23.9574	24.0842	20.9388	22.5004	24.4639	27.641	28.1855	27.5319	20.7238	28.3806	29.5838
OS12G0554100	8.27081	8.48989	12.3129	12.2283	13.5483	7.43406	4.76981	8.04295	9.96829	23.1392	5.52273	7.35366
OS12G0554000	72.0034	98.0124	61.2179	76.8795	69.5523	63.1894	110.039	85.9016	80.3758	64.3084	78.5357	80.3103
OS12G0553800	1.89642	2.04291	0.929415	0.65411	0.987543	5.06132	4.19864	1.40529	1.8144	1.1023	1.98667	1.45394
OS12G0553600	10.2986	8.97954	8.04491	5.35457	6.31788	12.2556	8.23248	8.59713	7.47771	6.47399	6.47155	7.52183
OS12G0553200	17.8223	9.60472	18.4741	6.58755	10.2738	13.8273	14.9004	22.2647	16.0137	10.2881	11.0898	15.2678
OS12G0553050	0.873242	1.02924	1.16859	0.462771	1.64255	0.47244	0.161529	0.0603935	0	0	0.0543726	0
OS12G0552900	3.79949	3.61715	2.00191	1.17938	2.7988	1.52079	0.20576	0.0683481	0.0186797	0	0.038269	0
OS12G0552800	5.65631	3.79318	4.4447	3.80656	2.47154	5.18409	1.61275	1.44373	2.15958	4.77762	3.30696	1.78065
OS12G0552700	39.5163	69.4553	54.4142	75.7111	84.3486	67.5003	31.1154	30.23	34.9147	34.5986	28.4219	28.2945
OS12G0552500	32.586	63.2783	33.4427	111.177	51.6306	21.4217	16.0435	11.7186	16.8787	29.3372	7.28193	7.76934
OS12G0552400	50.91	92.6208	56.3233	107.667	72.9075	33.5441	19.884	16.185	25.6269	79.7333	10.1037	17.1818
OS12G0552300	0.889715	0.334715	0.952774	0.145166	0.651641	0.829864	0.461856	0.723664	0.357264	0.497098	0.570157	1.01771
OS12G0552200	0	0	0	0	0	0	1.96415	0.953147	0.63546	0.263413	0.539894	0.664801
OS12G0551900	1.59329	2.23833	1.90378	1.93033	2.22169	1.11275	3.70477	2.80899	1.9802	1.0609	3.86368	3.31521
OS12G0551200	5.04661	3.74802	4.57281	2.27401	4.11699	4.11568	0.701274	0.68717	0.308713	0.067201	0.154526	0.0397954
OS12G0550800	0.471003	0.282321	2.38585	5.88578	4.82229	0.580165	0.107954	0.449021	17.0679	61.5746	10.047	17.9417
OS12G0550600	84.5899	131.014	72.6845	87.3333	107.174	63.0918	92.96	86.9131	108.514	210.374	144.508	115.05
OS12G0549700	60.5012	80.6395	43.8891	46.7677	52.0377	37.2845	122.417	104.34	71.7696	60.4544	62.3547	61.367
OS12G0548800	14.6135	10.7796	12.4355	8.69182	9.1979	21.7413	20.631	18.5375	10.3597	4.54089	5.35024	6.88678
OS12G0548700	1510.88	1612.02	2450.46	3363.97	2165.82	2878.12	5353.53	4588.25	4167.97	1449.13	3384.39	1630.95
OS12G0548501	246.459	174.257	153.62	242.974	153.695	545.186	1223.43	879.346	659.573	248.5	382.731	424.165
OS12G0548401	1123.59	1548.66	1676.14	5904.65	2116.87	2439.79	4971.66	3404.37	3766.51	1690.5	2701.71	1731.12
OS12G0548300	3.83029	4.36765	4.13332	5.29845	3.56707	3.1589	4.10512	3.6251	6.88052	23.064	12.0125	7.97694
OS12G0548200	34.2937	35.6405	33.4777	31.3097	32.7334	44.0531	34.7684	34.9856	30.7421	28.3777	33.8591	37.8898
OS12G0548100	0.892839	0.916529	0.701094	0.64467	0.447611	0.907334	2.47683	1.37818	2.6169	1.25258	4.16181	3.60968
OS12G0547600	28.3658	20.821	29.1937	14.2149	15.6005	23.3259	49.0743	41.0526	22.4321	15.7556	12.1603	18.6876
OS12G0547500	0.117252	0.0605402	0.0690422	0.109194	0.0542507	0.249742	0.238677	0.179044	0.54744	0.481557	2.91573	1.21297
OS12G0547100	93.7005	102.765	52.6231	73.9323	66.0592	90.6483	81.5174	79.4386	68.6237	131.639	121.804	62.4673
OS12G0545900	4.68377	4.63752	5.49791	6.40643	4.51652	5.62478	8.3752	7.59456	7.61725	6.615	5.22461	5.8134
OS12G0545600	2.92796	3.16833	2.31496	2.99779	2.54241	3.24664	5.86175	5.06997	5.14633	4.34799	5.30106	5.28248
OS12G0544600	0.161061	0.0445044	0.121434	0.126946	0.162412	0.274597	0.328859	0.396769	0.426393	2.17276	0.684946	0.31456
OS12G0541700	48.0514	56.0502	101.299	61.8438	141.129	177.366	15.269	18.1626	22.7779	27.3549	53.993	52.4314
OS12G0541600	45.8027	61.3384	36.9158	61.5486	59.261	41.7008	49.8206	37.5769	33.7246	38.0381	26.9176	19.5383
OS12G0541500	2.74123	4.12003	4.90357	2.81273	5.17028	4.23894	1.48544	1.46292	3.05048	39.8924	13.5914	5.33799
OS12G0541400	44.5543	52.8582	38.6908	57.3518	47.2078	46.5548	80.8097	54.0781	51.5605	33.985	43.1692	42.0908
OS12G0541300	0.73677	1.29286	0.950746	2.37777	0.763918	5.98275	0.483875	0.288032	1.41644	2.80926	0.98635	1.20178
OS12G0541200	10.2229	14.6495	11.372	21.2958	17.7186	23.1933	30.3256	19.0297	25.3803	14.5506	34.0275	26.6883
OS12G0541000	14.2285	14.9807	14.8955	22.6008	15.3829	18.1029	18.8096	14.7519	19.5971	24.2877	15.9249	16.7577
OS12G0540900	37.6707	43.2673	37.7926	45.2126	41.2178	34.0399	41.8152	47.3561	47.3129	43.461	67.2549	63.5742
OS12G0540800	20.5883	21.0153	22.2808	37.9251	23.169	25.2363	36.6335	26.9813	31.3999	23.5419	16.5759	20.9843
OS12G0540700	41.4779	54.6568	40.1934	55.3485	57.5163	50.9828	51.4506	54.2189	52.9791	35.515	64.7078	66.6369
OS12G0540200	12.7503	9.78851	12.44	10.6698	11.6261	18.8467	16.6489	13.4835	13.5797	11.1595	10.5838	13.2591
OS12G0540100	0	0.0936727	0.085571	0.0729128	0.261517	0.16153	0.108272	0.131361	0.319005	0.500055	1.08793	0.86338
OS12G0540000	0.518446	0.464427	0.525864	1.34932	0.514942	0.793437	1.36097	2.3504	3.1614	4.88755	2.056	3.93374
OS12G0539751	28.2959	29.4843	32.0673	19.8774	38.795	27.8815	11.7707	15.0177	16.2322	60.1356	23.8244	21.8835
OS12G0539750	8.14165	12.87	8.38573	10.5234	14.5314	11.6165	16.2643	14.8686	17.478	12.876	22.693	16.9429
OS12G0539700	9.39551	5.4201	13.1725	4.05945	10.0008	9.88395	2.28539	5.43297	5.13718	14.7945	7.38081	8.8783
OS12G0539333	1.76697	1.51117	1.912	1.24737	1.74458	3.53152	1.57424	1.53198	1.83039	2.20556	2.3548	1.26096
OS12G0538900	24.5708	23.6184	23.0635	16.9546	19.2027	21.1145	25.5223	26.0023	22.3562	21.7652	19.8907	24.148
OS12G0538800	1.57283	2.1499	1.41869	4.61692	1.87364	1.71695	6.97278	4.91232	6.64529	7.41221	5.83693	4.10525
OS12G0538700	4.77383	23.3016	11.2826	28.2678	43.8436	45.7246	0.14452	0.0448849	0.304836	15.4284	4.84707	0.746429
OS12G0538600	7.99191	24.8168	29.0363	37.3908	84.8576	77.8718	0	0.0710678	0.659371	16.973	5.50676	0.352758
OS12G0538500	44.5163	51.262	32.7718	47.6031	37.5204	33.0589	43.2388	36.3577	29.861	36.5502	27.9751	23.7708
OS12G0538300	14.9377	17.0719	12.7358	13.3136	13.1938	17.4861	26.7621	20.2026	20.2301	16.4968	21.7499	20.3461
OS12G0538100	22.6347	28.302	21.5042	32.618	29.5015	20.8496	31.8205	22.225	25.5205	22.9314	40.2332	33.3709
OS12G0536300	1.42667	2.01	0.659878	1.68869	0.973626	0.253127	1.86448	1.38482	0.890876	0.399007	0.456284	0.451846
OS12G0536200	14.3276	16.044	13.7597	10.4265	14.6683	12.1138	13.7082	13.8078	12.3592	14.2355	11.4396	12.2054
OS12G0536000	23.6622	24.4395	23.1457	23.2457	24.1525	20.714	21.1196	26.7051	23.4822	24.1114	32.2537	35.1532
OS12G0535900	19.8401	18.1973	13.8265	14.3345	13.9091	20.4354	19.9439	21.6882	19.937	17.2352	24.1407	26.6905
OS12G0535400	24.2654	29.3971	24.7077	18.4504	22.6069	19.1233	12.9034	17.4002	17.1894	25.0071	21.563	21.4269
OS12G0535300	9.19274	7.4942	5.69753	5.98923	4.94379	5.79631	4.85359	6.70961	5.08523	10.8148	5.27493	5.68661
OS12G0534700	30.7225	27.0419	21.6043	19.6859	22.0515	19.2071	27.6666	25.2852	19.8165	16.9334	19.15	20.3038
OS12G0534400	0.894678	1.89555	1.35379	1.69061	1.42434	1.09245	1.63254	1.3655	2.35401	2.17924	2.91786	2.84368
OS12G0534200	22.2718	23.8295	23.6823	28.3029	25.3201	19.1502	11.5039	11.17	13.3617	50.9354	25.468	11.6108
OS12G0534100	17.2793	19.6125	14.6732	16.5162	14.6321	8.88085	3.1649	4.72623	4.75133	16.6516	7.40507	3.68262
OS12G0534000	74.5935	76.3744	73.6242	86.6515	71.5069	78.1685	102.147	76.2255	100.457	103.742	67.3126	66.0082
OS12G0533800	4.49666	5.56364	3.27536	5.31038	4.13674	3.04077	5.33189	3.3631	6.53202	9.6802	5.37587	4.6935
OS12G0533700	17.1899	17.7825	19.8032	21.7202	17.7099	13.4496	10.6903	11.1887	11.239	39.2582	21.6508	11.8145
OS12G0533600	5.00397	7.00226	3.32122	5.5831	3.77626	3.78939	4.30334	3.03688	2.88283	2.39646	4.05804	3.70379
OS12G0533500	7.09482	9.95177	5.33506	10.4661	5.68299	3.80915	5.27058	6.32778	4.8341	3.7421	2.85002	3.47099
OS12G0533400	0.219721	0.223045	0.111693	0.324291	0.269925	0.306502	1.31391	0.7412	1.16005	1.6249	2.27244	1.89898
OS12G0532600	3.11157	4.14725	2.26512	7.28487	4.15454	1.12283	1.70488	1.98403	3.17646	8.90595	7.31166	2.03018
OS12G0532500	4.51981	5.70594	2.66082	4.11517	3.92503	1.87632	9.80623	8.57307	6.60046	15.0063	10.192	4.72441
OS12G0530300	0	0.49152	0.260043	0.531827	0.907129	0.321852	0	0.564905	0.774813	1.41426	0.323157	0
OS12G0530200	0.308029	0.637641	0.288629	0.218475	0.102564	0.845534	0.0711745	0.246635	0.525962	3.82582	0.570554	0.157454
OS12G0530100	2.71789	5.53638	5.72559	7.28429	6.11355	4.77035	0.880853	1.85295	11.3045	85.9015	29.1046	5.60235
OS12G0530000	16.9057	25.2915	18.204	22.937	20.1266	13.0004	21.4051	27.0262	29.8873	35.2909	41.7714	42.2965
OS12G0529800	0.572739	0.316474	0.54976	0.353937	0.31009	0.370879	0.361182	0.270702	0.418927	1.08515	1.68542	1.57743
OS12G0529400	11.4918	11.7793	13.7824	13.8413	12.0476	8.07374	18.9506	16.4172	14.0347	16.698	17.6883	13.9687
OS12G0529200	13.3744	12.3897	12.897	13.8918	13.3745	10.6548	10.975	11.936	10.2421	6.95861	10.3269	10.1482
OS12G0528801	4.584	2.56817	14.723	13.3246	5.71295	6.08422	1.83359	1.91373	5.37185	12.4565	5.61522	2.73371
OS12G0528400	18.1607	21.0735	20.3298	24.2353	17.6016	12.5833	6.3544	7.3362	8.42151	8.98697	8.47377	7.78998
OS12G0528300	8.93238	9.73929	9.03523	9.0251	8.5866	7.12067	9.42544	8.60693	7.60862	6.54482	6.02506	6.21956
OS12G0528000	5.34084	5.50957	3.73932	4.35158	5.27369	2.88581	4.32508	5.98908	7.50858	6.88972	17.5362	14.9272
OS12G0527900	4.06942	3.44102	2.95588	3.87633	3.37015	3.86487	5.368	4.64941	4.36932	2.69187	4.95471	5.22124
OS12G0527800	23.3407	25.6085	21.276	18.6834	20.9882	18.4693	24.0623	24.5968	22.437	17.0012	20.9887	20.9269
OS12G0527700	5.1242	6.68689	4.27579	5.16695	4.49731	4.21446	7.94057	8.03746	7.30614	4.41686	8.01607	6.62784
OS12G0527301	1.2349	3.34449	1.96235	2.46303	2.84528	2.93968	0.773225	1.23628	6.48386	44.4501	23.7586	13.4216
OS12G0526600	1.21693	1.62827	0.975268	1.54791	1.61857	0.905429	1.33595	1.40012	1.26514	0.850772	2.13491	1.86221
OS12G0524750	0.120015	0.463224	0.288594	2.15408	0.661198	0	0.0556499	0.148813	0.324209	0.0812296	0.112394	0.0606652
OS12G0518200	23.8208	15.8197	13.4192	7.10154	5.70956	56.0568	64.6236	25.5365	13.8964	11.2477	11.5286	8.89927
OS12G0518000	2.81755	3.15801	2.30835	2.30694	2.13599	5.13331	8.34739	7.27546	6.5988	3.64355	9.01974	8.01768
OS12G0517200	18.8481	26.1267	15.8456	25.4998	19.8283	17.9854	15.4438	13.8312	18.5522	15.8931	27.0298	19.9184
OS12G0517100	0.962394	0.799354	0.841227	0.977282	0.899252	0.522901	0.322931	0.843056	0.389151	0.169973	1.22876	0.941044
OS12G0516900	0.474269	0.471116	0.36368	0.554691	0.581069	0.259908	0.719656	0.779419	0.587755	0.264438	1.6062	0.967585
OS12G0516800	0.983695	2.34338	0.600927	0.655745	1.2041	0.427439	0	0	0.062641	0.485834	0.187226	0.149068
OS12G0516700	123.739	191.484	97.8938	128.956	145.154	115.243	165.528	127.234	131.57	117.71	124.824	128.005
OS12G0516300	19.397	15.1573	22.0686	12.9449	17.5875	22.3499	22.8732	21.2119	17.3158	19.395	13.794	14.5263
OS12G0516200	342.089	535.956	334.251	180.476	321.814	395.291	0.0675109	0	0	0	0	0.065361
OS12G0516000	17.1145	21.1717	58.2035	16.0927	18.2071	70.8493	0	0	0	0	0	0
OS12G0515800	945.479	1864.43	1266.11	1169.3	1175.41	947.528	0.0493562	0.0993551	1.18953	11.0984	0.791988	0.654069
OS12G0515600	102.873	100.545	80.0296	108.557	64.5695	175.544	127.903	79.9391	94.3407	72.2857	38.9571	52.8146
OS12G0515500	17.2918	15.6459	10.1081	13.4047	8.63548	11.0784	11.8539	10.7393	9.58952	3.91102	5.61125	4.7733
OS12G0515400	11.3676	13.6723	13.1598	18.0339	13.1582	12.9804	15.9195	10.8529	18.412	28.6435	31.6377	21.2796
OS12G0514900	29.132	34.6722	28.4319	40.2373	31.7705	27.8663	30.3283	26.0131	30.1642	53.8772	53.2986	39.7392
OS12G0514600	111.385	125.908	83.1071	95.8208	107.759	70.1103	58.6143	74.8918	76.7856	125.548	124.693	116.026
OS12G0514500	7.4602	6.25988	8.26702	9.47811	6.38147	5.65721	2.0653	4.55563	5.54522	8.40988	13.4197	15.3563
OS12G0514400	15.9251	25.1489	12.8883	25.9164	22.1849	18.216	23.8518	13.9856	14.354	10.3961	7.74229	8.77178
OS12G0514300	3.51776	1.69772	3.07062	2.20435	1.2304	5.04247	0.407324	1.46886	1.7321	2.99166	3.11664	1.21067
OS12G0514100	77.8861	91.759	76.4315	111.233	81.1212	91.9316	70.6162	65.7807	116.035	119.333	197.35	155.233
OS12G0514000	1.18621	0.75294	1.77394	1.99301	0.720126	1.43834	0.126781	0.411539	0.993912	40.508	5.42713	2.27887
OS12G0512700	1.60079	1.33862	1.86941	1.38774	2.01234	1.73826	1.59819	1.5222	1.68459	1.19838	2.01111	1.98182
OS12G0512100	1.78684	2.13797	4.31999	11.1011	3.54716	2.52889	0.201306	0.28871	2.43364	9.1872	1.94963	0.674128
OS12G0512000	0.0605483	0.0884909	0.476748	0.490912	0.166194	0.298634	0.441148	0.326621	0.588911	1.71167	0.204114	0.610643
OS12G0511500	2.46807	1.84809	3.07661	1.08957	1.95672	2.22013	2.11342	3.25729	1.99491	1.46237	2.13635	2.07374
OS12G0511400	1.38161	0.56726	2.02965	0.256434	0.499147	1.77641	0.629764	2.05037	0.929389	1.14204	1.15286	1.83445
OS12G0511300	2.8906	2.76969	3.04115	3.69707	2.80737	2.64281	4.27054	3.35948	3.21535	2.97044	1.35687	1.83829
OS12G0511000	7.36454	6.70898	6.29255	5.34385	5.74726	5.84433	7.15769	6.59593	7.02982	9.31099	7.51056	6.39368
OS12G0510900	2.36427	3.04273	1.16107	3.70367	2.68449	1.4552	2.76567	1.34418	3.13229	2.62067	11.2455	4.09126
OS12G0510750	31.6609	127.011	156.222	140.026	247.684	15.2833	2.11287	2.22588	1.3114	2.91396	12.329	87.0036
OS12G0510500	3.02368	1.87967	2.4223	1.63223	2.29592	1.1765	1.83091	2.86994	1.40665	0.980759	1.32012	2.15965
OS12G0510200	11.3812	10.275	16.3988	20.0204	17.7569	16.5684	3.78883	2.93151	4.39144	9.26916	4.74575	2.05847
OS12G0510000	2.39712	3.01516	2.38038	3.77709	2.29704	1.52182	4.58922	4.46925	6.87669	4.12487	7.20177	6.82863
OS12G0509900	63.4479	75.4985	53.4862	64.2678	61.4897	39.4389	53.3213	48.3245	64.8182	67.5357	58.9899	50.2312
OS12G0509100	6.09532	5.06389	4.87111	3.4681	5.00282	5.5241	4.6257	3.40328	2.52315	1.24681	1.60427	1.40398
OS12G0508400	2.18428	3.32712	3.32034	2.40043	2.9754	8.07016	1.04687	1.19025	0.704736	1.01103	1.2189	0.891626
OS12G0508300	302.809	358.914	240.983	329.48	284.221	355.588	389.873	277.138	382.418	300.559	605.857	481.769
OS12G0508266	9.33941	9.55467	9.72475	7.66306	6.34866	8.48023	11.9765	15.6529	12.5926	8.37112	17.5953	16.3136
OS12G0508200	138.203	186.997	98.7577	198.616	122.282	139.725	47.2984	56.6934	34.7887	38.3793	54.0143	28.1247
OS12G0508100	8.49527	12.3973	8.51297	12.4949	10.1775	7.28573	3.56542	4.60106	5.13192	4.35831	7.76049	5.48668
OS12G0507700	0.986698	0.334509	0.381015	1.04052	0.341975	0.352613	0.65038	0.484181	0.491133	0.414673	0.566473	0.490459
OS12G0507600	30.3237	34.6432	31.992	41.2032	36.1927	36.2495	23.2122	27.0136	30.3662	55.417	55.9905	38.3205
OS12G0507500	1.9641	1.98111	1.50781	1.07697	2.02463	2.85165	1.14638	1.48545	9.05045	56.9521	34.3634	14.0198
OS12G0507400	0.90962	0.97416	0.888356	0.161834	0.382908	1.59824	0.247517	0.409269	0.524117	2.3589	5.46117	0.71157
OS12G0507350	68.5442	112.459	56.3232	188.864	83.4264	58.9834	67.1731	34.6274	72.3235	65.9855	25.957	22.4752
OS12G0507300	29.4524	15.7255	34.1201	15.5824	14.7462	27.4644	19.3241	22.5168	22.551	34.4793	10.1431	17.4526
OS12G0507200	375.976	552.894	354.151	548.47	509.007	331.198	270.138	229.6	230.854	346.35	272.614	221.508
OS12G0507000	26.6313	27.6599	26.9571	34.7787	24.6018	21.3039	21.4788	16.9908	13.6145	11.8615	6.79535	8.29307
OS12G0506800	5.24003	5.76871	5.51154	4.66299	4.77375	3.53945	4.9079	4.86644	4.71952	4.55155	4.48977	3.941
OS12G0506500	1.90515	3.19948	1.22314	4.52357	1.52532	2.0256	2.43468	1.10736	1.0961	0.890869	0.471101	0.436891
OS12G0506400	44.2799	54.2646	40.6499	75.1362	43.4561	51.3172	54.0334	38.7324	49.9204	35.6747	27.4212	33.9126
OS12G0503200	7.67754	8.34351	8.74201	6.40451	11.3598	10.8456	4.94031	6.12981	5.8456	4.47859	4.50064	7.18969
OS12G0503000	97.3359	120.917	136.041	127.592	115.683	107.194	26.9936	54.6486	60.7903	92.9844	38.9557	54.7377
OS12G0502800	90.148	78.254	78.2644	53.8735	58.6818	53.5365	17.9296	19.6321	17.8672	46.4541	20.8308	17.9162
OS12G0502700	14.0503	13.6414	11.6658	10.0373	10.534	13.4539	17.4036	14.5622	11.9703	11.3205	11.9064	14.1768
OS12G0502600	0.826058	1.91972	0.537386	1.16485	0.93397	0.226927	0.568752	0.491484	0.77313	0.250426	0.423106	0.600435
OS12G0502500	33.8922	40.4659	38.9717	57.7637	45.4573	33.2383	25.9488	28.9071	33.6063	35.5279	36.6761	35.8313
OS12G0502400	6.57741	7.43991	7.74863	9.35977	7.79124	6.60841	6.69887	5.75246	8.00857	6.06566	7.60391	6.31434
OS12G0502300	0.617778	0.758916	0.504114	1.09858	1.29033	0.658194	1.30164	1.11054	2.71535	1.8119	5.76729	4.97735
OS12G0502200	98.2665	122.259	75.5946	94.7026	99.9866	85.6371	79.1942	73.1696	77.6803	69.8671	144.359	138.755
OS12G0502100	28.007	29.4363	24.469	28.0432	24.6249	23.041	28.8932	22.9687	22.0303	25.9461	22.2706	19.6896
OS12G0502000	52.1391	62.237	53.7675	71.3172	50.1102	50.0144	51.0289	50.6185	58.7802	113.63	70.6981	49.057
OS12G0501900	6.68161	10.8746	7.941	12.9451	12.0797	6.59633	12.4668	10.3311	13.7519	31.6163	19.615	18.5219
OS12G0501400	0.055369	0.151467	0.0619229	0.0622054	0.060602	0.16019	0.0759944	0.147145	0	0.0749749	1.50117	0.139152
OS12G0500800	11.0801	6.82028	10.4859	2.97055	6.38314	13.8151	7.94409	12.1486	9.53483	7.38333	11.4606	16.723
OS12G0500700	11.6977	12.3585	11.586	12.0585	12.2477	9.03186	12.9455	12.1708	12.0934	12.4147	15.9814	14.6027
OS12G0500500	0.490627	1.23671	0.365263	0.323737	0.368661	0.332268	0.385571	0.761177	0.117163	0.0678983	0.0542478	0.0930819
OS12G0498900	0.347962	0.533853	0.273046	0.325991	0.206495	0.312964	2.11185	1.7085	0.886771	0.182233	2.09908	1.20338
OS12G0498800	16.8188	23.7609	17.1754	28.0478	21.5834	19.5627	30.9764	25.0889	30.6111	23.1687	32.0196	31.5816
OS12G0498700	13.4263	14.222	13.471	8.64947	10.9854	12.0187	13.1118	12.869	12.714	13.4633	21.8568	17.2599
OS12G0498650	3.3007	3.64893	2.96224	2.55172	3.48142	1.42651	4.03703	3.68424	3.48345	2.68143	3.06852	2.37774
OS12G0498500	1.16199	1.47227	1.54608	0.904937	3.09556	1.41876	0.142851	0.0996005	0.351261	26.6392	6.81167	1.21315
OS12G0498400	14.9374	15.9815	11.5528	14.9547	13.1999	11.0372	19.5067	20.6088	24.9779	33.3143	42.7582	34.0797
OS12G0498300	7.22103	13.2766	4.36967	14.0115	9.46999	5.68513	9.14898	6.82158	6.84934	7.83472	6.29376	4.67931
OS12G0497400	3.75044	2.64235	3.81618	1.88428	2.35238	3.0315	1.80347	3.15052	1.71043	2.20433	2.86425	3.6135
OS12G0497300	0.225608	0.13663	0.207172	0.304435	0.374261	0.384819	1.10437	1.1013	1.11072	0.730698	3.00398	2.04273
OS12G0496900	14.545	24.5498	11.6442	15.2133	17.2949	8.81629	9.8917	11.5118	19.0328	14.4138	59.9918	48.3023
OS12G0495525	12.2734	26.0171	43.3826	33.3497	32.9828	19.446	8.5589	17.0132	101.688	180.217	108.291	185.997
OS12G0493900	0.0266898	0.132666	0.0265787	0	0.0312958	0.0531076	0	0.0359443	0.138239	2.111	0.421656	0.0547564
OS12G0492600	18.5621	24.286	13.787	25.8097	20.9634	15.4838	30.7719	34.8861	32.2668	33.7166	39.8944	42.598
OS12G0490100	1.617	1.42824	1.75324	1.33945	1.39022	1.11316	1.14557	1.0387	0.715231	0.427127	0.271409	0.488751
OS12G0490050	16.2266	19.8877	12.8068	20.7745	10.6964	7.54128	13.8536	11.058	12.5401	9.82031	12.2278	12.3563
OS12G0490000	4.53816	3.52528	5.98306	2.4731	3.79161	2.56205	3.48982	5.3408	6.57298	5.59416	6.38332	9.73239
OS12G0489800	0.916168	1.0163	0.851958	0.700282	1.1476	0.67849	1.00572	1.15706	0.53531	0.342252	0.409621	0.489338
OS12G0489400	10.0626	11.6492	7.35798	6.55737	6.93649	7.71992	14.1067	16.3362	12.0917	9.21548	14.4678	12.2374
OS12G0489200	114.278	166.152	95.1914	198.348	147.368	111.386	167.925	99.4548	124.484	83.025	83.3413	72.6955
OS12G0489100	11.0227	4.25405	16.2153	1.90791	5.52604	10.1502	7.8688	15.6444	8.61188	10.6792	9.11466	17.2756
OS12G0488900	2.03198	2.23311	3.4035	2.63908	2.00482	1.96021	3.50914	4.34346	3.34438	1.60199	1.88735	2.13395
OS12G0488800	16.3458	16.0636	12.3576	13.8185	14.8058	10.5498	20.4575	20.9243	18.4779	14.2427	22.3774	19.2851
OS12G0487500	3.22651	3.89966	2.50739	5.68584	2.49257	3.7819	48.0842	29.4246	17.6664	4.76287	10.125	13.0255
OS12G0486900	1.37658	3.9009	2.01416	2.25212	1.29838	0.547612	2.72339	1.61304	2.84234	0.469265	0.217877	0.979143
OS12G0485800	46.0105	52.0023	37.1118	46.1436	46.4836	37.8726	60.4295	53.1966	40.8309	22.217	40.959	42.3562
OS12G0485600	8.64714	9.76052	7.15908	5.46574	8.61215	7.4718	11.5169	10.7792	9.97034	9.7355	22.1925	13.8095
OS12G0485500	45.842	45.3805	46.5928	55.7135	38.74	41.5545	36.1651	28.3672	40.6559	51.7681	20.0109	29.2421
OS12G0485400	34.2585	34.6888	26.999	29.3555	28.3958	25.5972	37.2264	40.7023	31.0295	23.7255	34.5582	36.8231
OS12G0485300	6.51773	9.04087	3.62502	5.83722	7.43255	3.86359	6.94357	8.75424	4.75431	5.03164	4.85598	3.76949
OS12G0485150	0.526948	0.870796	0.382753	0.555022	0.555391	0.269663	0.624544	0.861093	0.391268	4.45205	2.173	0.462164
OS12G0485000	14.2915	19.9572	15.2688	19.191	18.6928	7.19729	14.1829	15.4096	13.9408	16.0126	14.4489	15.2835
OS12G0484900	3.01375	2.15188	1.42741	2.03526	2.35504	1.12507	6.78198	7.82193	4.06134	3.89741	12.7074	10.3355
OS12G0484700	20.9078	16.0869	16.4986	18.1827	16.03	15.2379	12.0671	13.7635	12.4777	21.7094	11.0693	9.60129
OS12G0484600	5.28012	0.802775	2.52271	0.723847	0.292978	1.42521	1.28245	1.28459	1.07625	1.68178	0.399571	0.517286
OS12G0483700	5.59008	5.62121	5.12404	4.42338	4.65901	2.89663	4.30848	4.56715	4.35993	6.13215	4.29282	3.59111
OS12G0482700	21.5277	23.2102	23.4395	30.9799	26.4725	26.7596	32.891	29.4438	28.6925	40.356	24.0829	21.843
OS12G0482500	29.0938	24.09	29.5004	33.016	18.2161	11.6132	6.13034	8.37008	8.69305	12.2301	3.35047	3.67743
OS12G0481200	26.5304	36.1517	31.3778	53.2448	35.7311	27.0909	32.0548	28.8995	45.5411	39.7954	54.0666	46.5142
OS12G0481100	14.6643	13.803	12.6371	8.55818	12.4107	9.76022	8.86124	12.3269	10.2011	7.78582	25.8134	26.5697
OS12G0480200	2.60294	2.32797	2.94851	2.39793	1.48979	4.82255	5.88927	9.33896	7.6746	6.42961	8.257	11.1693
OS12G0480100	10.5737	15.7605	11.3289	8.11564	14.5808	8.81421	5.97544	12.3916	7.49301	19.8621	13.4711	8.51448
OS12G0480000	20.1557	24.4847	17.6894	26.8539	22.559	15.9968	29.4754	31.6061	30.9331	29.8878	23.7467	28.148
OS12G0479900	56.7246	63.8715	51.6648	48.8169	52.2249	50.4915	22.8317	32.8936	30.2721	58.7077	59.0413	35.9712
OS12G0479400	24.4121	29.4611	21.9277	19.1129	21.5667	17.1383	22.5185	29.0996	28.2115	27.9377	65.6922	57.7861
OS12G0479300	0.120138	0.217717	0.106775	0.153088	0.341332	0.118235	0.259256	0.210327	0.41202	0.475581	2.14901	1.01367
OS12G0478900	1.11948	1.29441	0.45222	0.682101	0.874293	0.367124	2.95847	3.25033	2.38327	1.89519	5.95749	4.15361
OS12G0478200	13.0062	12.2719	23.8656	25.8447	30.0659	60.1881	5.74267	7.75057	13.8879	40.7259	8.94633	8.87655
OS12G0477700	3.95805	4.62852	4.22282	2.71262	5.04313	3.39581	3.93298	4.28346	3.42584	3.64028	3.91057	3.88528
OS12G0477600	95.2598	127.748	90.4853	158.658	113.359	82.7709	95.0897	80.3236	111.728	95.6749	155.113	135.299
OS12G0477400	115.436	136.209	99.0553	123.357	78.5913	197.549	211.027	173.634	192.294	166.402	64.3931	116.179
OS12G0477200	2.53631	2.96678	2.87453	2.49689	2.6621	6.17329	4.56591	5.33992	3.33971	1.84283	0.856333	2.42
OS12G0477050	5.84607	7.33413	6.35307	6.81058	7.89312	7.19844	9.23474	11.7728	9.35102	10.1219	9.90463	11.6828
OS12G0476200	26.9507	20.019	35.9153	21.037	27.4255	26.0966	1.7288	2.45768	15.0995	123.585	17.6593	7.81884
OS12G0472800	14.38	5.18053	8.20678	8.41059	3.46221	3.32899	0.433217	0.494264	1.23192	3.10738	8.92717	3.03763
OS12G0472500	5.70055	5.59519	5.30148	3.52081	3.0107	6.02347	0.79668	1.04303	1.31027	2.23232	0.855347	1.11961
OS12G0472366	0.0715145	0.160041	1.35087	0.806401	0.843594	0.922432	0.216619	0.691169	0.238837	0.198308	0.403624	2.66496
OS12G0472300	0.0962294	0	0.944448	0.169533	0.170695	0.158849	0.23691	0.636167	0.251656	0.0438246	0.357216	3.10094
OS12G0471100	2.19705	3.53587	6.81404	2.54164	2.78891	3.85361	1.41789	1.85859	2.82605	1.71856	2.40329	12.9326
OS12G0470000	6.17106	20.5487	7.07462	10.7714	16.9585	11.8846	17.2937	15.3281	15.6172	21.6817	13.9748	19.1159
OS12G0468600	41.8891	29.6658	47.7068	21.1997	29.5954	32.7244	40.7656	66.4313	48.3692	76.1156	58.4561	68.8209
OS12G0468300	14.477	27.4203	13.3311	13.0116	23.5247	7.13789	12.4443	22.9988	16.074	29.0522	22.0104	26.7573
OS12G0467300	9.23184	7.68249	8.02501	4.26467	6.2987	5.57843	5.88511	8.31604	6.08174	5.39712	6.63827	6.37574
OS12G0467200	0.505674	1.08035	0.370609	0.332369	0.826174	2.64811	0.142433	0.184861	0.223709	0.427231	0.280388	0.380675
OS12G0466200	1065.99	1535.46	744.388	1592.19	917.053	569.829	549.603	660.226	508.632	815.047	335.778	370.263
OS12G0465800	26.2364	10.6461	29.3115	6.85612	15.4687	23.5392	15.1804	34.5396	20.736	26.3774	36.4771	47.5588
OS12G0465700	24.8919	33.1718	19.761	21.3068	29.2567	18.8493	25.9949	29.9208	27.9138	24.5384	30.3476	28.1389
OS12G0465600	3.61234	5.87672	1.83992	5.6815	3.04081	2.85207	9.11534	4.41468	7.26413	6.36818	8.61714	5.13041
OS12G0465000	0.431248	0	0.323448	0.108308	0	0.816327	0	0	1.88408	0.518598	0.0445392	0.677827
OS12G0460800	170.334	196.259	197.145	172.486	188.998	226.136	154.8	143.192	159.738	181.878	142.104	145.613
OS12G0460400	3.11385	5.11099	9.7796	4.37961	22.4541	19.0565	4.41969	6.01274	1.53897	1.20567	1.2894	0.430103
OS12G0460100	1.49967	2.49404	1.60137	1.95133	1.29822	0.889385	0.570704	0.466172	0.645293	8.51613	2.11216	0.793483
OS12G0459300	48.545	58.8414	43.8264	26.4909	48.4365	43.0034	33.0097	52.0274	20.7035	43.8688	23.3867	21.6449
OS12G0459100	12.3823	16.5938	6.51634	8.30098	12.9576	13.3076	2.90069	14.0362	3.71431	0.523199	1.94149	1.48783
OS12G0458900	46.7439	57.8659	34.4137	50.6779	47.5535	38.8837	40.2379	40.6528	43.4031	88.2676	36.5443	31.1845
OS12G0456400	30.1581	31.6048	25.4469	27.0407	29.7602	27.6405	31.9602	27.2859	26.7255	18.0443	23.1138	24.0464
OS12G0456200	11.0536	14.0421	9.63422	14.8035	11.5407	7.76089	8.73294	9.77231	10.486	13.1035	8.34573	9.26566
OS12G0456100	2.87758	1.44062	3.38153	0.747352	2.20967	2.02452	1.50942	3.34676	1.95038	1.63152	2.17943	3.42183
OS12G0455000	0.278733	0	0	0.0526601	0.488577	0.208742	0	0.316992	1.85165	1.07379	0	0.662786
OS12G0454800	1.77089	1.35855	1.39466	0.456908	0.562468	0.830027	0.0144164	0.0789765	0.00839881	0.402586	0.137203	0.00801151
OS12G0454600	1.91991	1.4538	1.81843	1.67923	1.24669	8.73199	0.260062	1.11751	3.24912	7.60962	13.4571	4.45457
OS12G0453500	1.26457	1.09616	1.14651	0.449209	0.818685	2.94579	0	0.0286466	0.55601	5.0403	3.35804	0.336273
OS12G0451300	1.67081	1.28341	1.03497	0.989593	0.724295	2.88125	0	0	0.30371	5.25853	3.73917	0.562847
OS12G0450500	20.7639	21.9173	19.4739	20.0908	18.8391	18.8854	26.1727	21.0957	17.6442	31.5996	16.4992	16.2692
OS12G0448900	68.1624	33.9706	94.9602	69.0419	23.6037	81.5672	205.303	166.906	196.083	138.66	86.7233	141.289
OS12G0448400	3.24156	4.55715	2.31482	4.64419	2.89136	3.57456	8.10213	7.35286	9.00165	28.4709	12.0806	5.8221
OS12G0447000	3.88227	3.0874	3.96658	5.06345	3.18119	6.59054	7.89533	4.07683	6.84109	7.52673	11.9588	4.76606
OS12G0446700	25.8895	28.627	22.6433	33.2012	24.667	23.2293	32.7312	32.6035	24.7367	24.1146	18.6646	19.917
OS12G0446500	25.4182	32.1896	26.3267	23.4494	28.3159	28.6941	23.2296	25.7847	21.7963	21.6773	12.7869	22.3894
OS12G0445300	0	0	0	0.0454819	0.0249628	0.43739	0.209439	0.275463	1.68804	0.304611	0.125575	0.507162
OS12G0444500	4.46553	3.72344	7.33838	1.81568	4.03733	7.62801	3.31634	4.96765	5.0485	5.42731	4.02456	4.83574
OS12G0443800	1.79832	1.51659	1.14105	0.936105	1.42984	0.859846	1.58517	2.14352	1.58106	1.30786	1.92274	2.58108
OS12G0443700	50.471	53.1966	46.2062	48.4797	48.1616	41.7932	51.9578	52.8424	60.8716	55.8643	87.2858	81.0588
OS12G0443600	19.9534	19.104	23.5263	19.5623	18.5677	21.8635	29.3884	34.9877	27.0752	18.5964	30.8339	29.5848
OS12G0443500	11.6037	8.56116	15.7474	11.1523	9.03628	72.3634	31.4809	25.5726	28.62	17.0721	28.7875	30.9278
OS12G0443000	2.80537	0.671665	4.88713	2.39451	3.75481	14.923	11.6975	10.0525	13.5893	1.46982	3.65015	9.57155
OS12G0442900	9.6082	10.1331	9.7055	8.95489	9.87639	18.9769	15.5241	15.3554	15.1922	12.2425	18.0179	17.9634
OS12G0442800	6.38198	6.76942	6.42812	10.153	6.29875	7.29964	13.1531	11.992	10.3808	8.11868	6.44931	8.50972
OS12G0442700	7.99447	8.51888	5.87493	9.67675	7.25078	6.06597	10.1637	8.65399	7.76445	6.10882	9.38186	7.19866
OS12G0441700	10.0573	12.1425	9.95904	11.7954	9.57897	11.9563	7.35962	8.13951	10.8106	7.33301	9.97107	9.24342
OS12G0441600	0.713418	0.549912	0.219089	0.104983	0.108237	0.28066	0.179209	0.0392098	0.0562653	2.9718	0.618235	0.0244454
OS12G0441300	0	0	0.191952	0.778807	0.587591	0.343915	0.0694221	0.187071	0.187404	0.0321894	1.92583	0.0245104
OS12G0439201	0.468198	0.359101	0.219218	1.17615	0.260898	0.257501	0.617876	1.12308	2.10577	7.72161	7.40426	3.42175
OS12G0438900	63.1177	70.9911	52.4235	76.8365	58.4097	59.7653	77.0821	63.9317	71.9584	59.2854	66.4265	51.0733
OS12G0438600	14.1278	15.9259	10.7062	13.8143	17.8323	25.982	12.135	26.8741	7.79392	4.60916	7.82277	13.0807
OS12G0438400	1.27735	1.39423	0.996775	1.72212	1.00603	1.69222	0.40296	0.340311	0.240833	3.28842	0.5628	0.363234
OS12G0438100	0.0883798	0.0486715	0.088012	0.379902	0.103632	0	0	0	0.0477501	1.9233	0.28912	0.317963
OS12G0438000	24.1411	27.2671	21.4802	23.5396	23.1101	32.0355	29.3951	23.5553	23.0793	36.3348	46.0795	33.0907
OS12G0437800	238.601	53.8987	373.832	215.551	64.097	304.802	224.359	255.065	881.336	779.015	460.094	489.263
OS12G0435200	0.027511	0	0	0	0	0	0	0	0	0.0188783	1.61235	0.0139063
OS12G0434801	2.58687	3.37129	2.01175	7.71852	4.79745	2.67236	0	0	0.308734	14.8799	7.57032	2.0896
OS12G0434400	0.463687	0.583626	0.698666	0.698771	0.366854	0.348804	1.46175	3.09589	2.93454	2.08727	0.429602	1.45089
OS12G0433700	14.5446	15.7976	11.9254	15.8589	9.53762	113.819	35.2956	19.8342	28.403	20.8818	26.3956	22.4432
OS12G0433500	1.44664	0.965949	1.69215	1.74078	2.121	1.35928	1.95811	2.43909	5.59766	4.69281	10.2624	10.2502
OS12G0433200	11.697	6.19767	18.0779	2.3742	6.43305	12.6375	6.00689	12.7415	8.08369	7.62847	8.67204	12.8924
OS12G0433133	39.1343	43.0739	36.2638	33.6088	39.3517	38.4838	34.0267	29.2188	30.9214	21.9574	19.0731	24.4213
OS12G0433066	2.18588	2.42205	1.45811	1.20436	1.28105	2.31936	1.40768	1.02258	3.05419	4.76132	1.64015	0.699876
OS12G0432600	9.94495	7.36732	11.9468	11.1657	5.04639	12.3335	4.64063	3.53884	6.27346	8.6811	2.16372	3.69371
OS12G0431100	2.60714	1.9421	0.875258	0.366469	0.411232	0.656666	2.91394	2.83361	1.56761	2.61858	7.29843	0.981017
OS12G0430900	3.80097	6.51088	2.37262	5.36094	2.83684	2.81219	7.20892	6.85732	7.28611	8.62481	8.23843	5.78075
OS12G0430000	6.56007	3.99458	6.16056	2.29051	3.69722	6.36073	7.81492	10.1725	8.12147	7.66956	9.30021	12.2508
OS12G0429950	12.3468	31.1706	8.01056	29.9997	20.3317	15.8253	34.1916	14.175	21.6501	11.1353	14.0262	11.3631
OS12G0429900	1.60374	1.47118	1.28369	1.27816	1.7237	1.47432	2.69892	3.65234	3.96243	4.77145	4.33086	4.12483
OS12G0429200	25.4146	26.6496	32.6044	24.3779	23.8023	21.8774	20.2009	29.7437	24.6821	33.146	20.4603	23.0218
OS12G0428700	1.77203	3.6988	1.90539	4.28107	2.9209	1.28953	5.9568	4.57553	5.72537	6.96779	6.07248	8.83023
OS12G0428600	79.1903	94.7073	72.0161	92.8158	86.7226	67.2304	91.9442	73.6892	83.7939	72.7531	57.2322	57.6205
OS12G0428200	0.507282	0.713847	0.52879	0.505834	0.464283	0.0735119	1.38598	1.12502	1.71698	5.50321	2.87335	0.899387
OS12G0428000	651.964	904.299	645.391	951.602	514.863	530.248	177.596	259.763	260.928	696.524	107.182	110.974
OS12G0425800	217.436	267.454	184.775	279.241	226.492	167.893	232.697	235.386	247.745	176.669	205.482	232.045
OS12G0425600	3.08778	4.24262	2.0593	2.66325	3.28428	4.89122	6.88344	6.80316	7.34655	3.92196	15.9656	12.9161
OS12G0425500	8.71842	9.55308	11.2162	8.09357	11.1659	13.6481	10.2184	9.90282	9.11158	6.8797	7.34322	7.7073
OS12G0424700	5.08535	6.97171	9.89425	4.98225	6.91163	15.6478	4.35241	3.41916	1.876	0.673011	2.3434	11.5905
OS12G0421000	175.953	184.505	276.644	313.823	190.35	191.511	96.6417	119.345	132.881	120.221	101.821	76.6415
OS12G0420400	21.3812	23.1259	32.0971	14.6168	18.5209	25.7391	6.50154	16.4291	35.3533	752.647	203.448	81.3391
OS12G0420300	2.38084	2.10735	1.85065	2.90939	1.47503	6.56877	11.924	7.79657	7.20254	6.49757	7.00853	9.35226
OS12G0420200	1.52456	4.49744	2.97978	2.25193	5.14673	3.28907	0.0724019	0.671262	2.13633	139.391	52.2637	9.07526
OS12G0420000	0.0882012	0.0984787	0	0.0451787	0.119487	0.25422	0	0.0834583	0.144921	4.02173	0.869429	0
OS12G0419700	0.255487	0.418915	0.344935	0.318222	0.385596	0.298198	0.791097	0.429128	0.727349	0.441957	1.84935	1.18761
OS12G0418900	8.83955	11.777	10.2475	6.95925	9.77079	9.07234	6.62777	6.36937	5.58885	10.4643	6.75543	5.23599
OS12G0417300	0.262126	0.286617	0.0735858	0.527461	0.262692	0.0735167	5.75851	4.40439	2.79195	0.953716	4.60846	5.39827
OS12G0417100	9.12148	11.8172	10.7239	10.2429	11.994	16.7719	7.42142	6.98949	7.93725	14.0455	9.92247	6.33855
OS12G0417000	14.9024	14.8529	14.5783	11.0086	17.6456	16.5104	11.6681	9.81142	8.49293	5.01728	9.72506	7.72113
OS12G0416900	3.39644	0.36707	5.66371	0.566385	0.822061	3.62719	0.863309	2.90788	1.13705	1.01898	2.08165	4.01568
OS12G0416800	3.42027	3.18021	0.754482	1.00713	1.20565	4.81364	0.416498	0.640711	0.030477	0	0.238962	0.0519489
OS12G0416500	17.3581	21.0419	16.9677	17.0351	17.2394	19.8807	21.6438	19.2306	17.819	19.5992	19.2431	21.1284
OS12G0416300	19.3929	20.4319	21.4344	14.5357	20.7223	14.7124	13.7562	18.5302	18.0167	19.2606	21.5305	24.5532
OS12G0414900	0.975569	1.25671	0.50023	0.651475	0.449582	0.848944	1.04659	0.959861	0.552343	0.665497	1.00588	1.12294
OS12G0412800	0.195475	0.137011	0.120412	0.951322	0.139725	0.126456	2.63914	1.68142	5.60705	26.5917	1.01868	2.07416
OS12G0411700	0.0305953	0.33692	0.22564	1.75851	0.230915	0.221898	4.19449	3.05905	5.11383	10.8386	3.02206	2.94326
OS12G0410200	29.8576	48.862	25.9451	50.8206	35.8147	24.8089	34.5608	28.3555	41.5104	68.818	44.9261	26.1355
OS12G0410150	1.3857	1.95246	2.97095	1.87416	1.91129	4.06378	0.234051	0.219377	0.814371	3.29576	0.656167	0.527392
OS12G0410050	3.26228	6.73588	3.23504	5.98226	5.12111	4.98787	5.0159	5.56126	7.81921	6.42728	7.52597	5.69477
OS12G0409800	2.56101	3.73169	1.99239	1.92197	2.91792	2.94356	3.41534	3.16923	5.49515	4.85773	14.2311	7.87387
OS12G0409700	0.168476	0	0.0266797	0.127264	0.0465659	0.0208815	0	0.0173499	0.147163	1.05555	0.312603	0.128971
OS12G0409600	23.5326	24.9446	18.4736	23.6824	21.595	20.531	28.1071	24.0522	22.1634	18.2014	15.6051	17.0045
OS12G0409000	9.99238	10.1598	9.06452	10.6987	8.94936	8.63944	8.46962	9.69924	11.6666	15.5785	13.8824	13.434
OS12G0408800	6.26769	7.55024	6.08475	6.46216	6.07495	5.98879	6.30177	5.51304	5.18339	4.68423	5.41555	4.86452
OS12G0407900	5.05711	4.23433	5.12831	2.39251	3.88262	3.6734	4.75353	6.03151	4.93115	7.10756	7.85989	9.16086
OS12G0407500	35.0545	35.4024	38.7825	35.3111	31.1918	38.7084	48.6635	47.4597	42.5786	33.6104	34.9618	48.9747
OS12G0407350	1.87347	3.3735	2.41274	4.19828	2.72997	2.88419	3.06415	1.26571	2.69339	5.08541	1.91462	1.50551
OS12G0407300	2.45791	1.9157	2.60163	2.00372	1.83076	2.39478	2.47565	2.75757	2.00115	2.3316	2.04148	1.98226
OS12G0407100	6.19463	7.93357	6.68756	6.47809	8.70074	7.70616	6.17994	4.87802	5.25705	5.16464	5.91894	5.15691
OS12G0407000	0.564702	0.0963902	0.241971	0.293347	0.233905	0.461912	1.22941	0.617335	0.34947	0.359499	0.528787	0.491799
OS12G0406200	56.7159	66.5178	49.7948	59.0735	67.1972	61.9279	54.0338	32.3749	55.1004	48.9163	131.629	94.2606
OS12G0406100	5.70636	5.39332	4.97186	4.77408	4.86839	5.27661	4.88697	5.4235	5.8834	7.28503	7.46384	5.05241
OS12G0406000	2.01095	2.20316	1.99159	1.96716	3.2641	1.11301	0.847386	1.69446	1.34754	8.93805	2.31387	1.56435
OS12G0405700	248.588	322.825	212.281	416.052	298.61	266.368	303.039	201.636	250.003	222.105	355.01	290.196
OS12G0405400	11.2941	11.8763	13.8446	6.33458	10.2221	10.5272	8.70824	12.2822	12.1022	12.3889	12.8369	14.6778
OS12G0405300	1.80798	1.26646	2.24127	0.570536	1.10836	1.4489	0.548269	1.13693	0.762017	1.51129	1.23448	1.55395
OS12G0405200	27.355	30.3748	30.1114	30.3396	24.4315	23.4666	19.2445	17.9701	25.8309	47.7123	23.1792	24.8901
OS12G0405100	45.1453	49.4437	57.5056	63.1514	55.0645	43.8813	36.9808	47.9523	45.6998	68.9357	32.35	35.8879
OS12G0404400	3.34132	2.1817	3.80992	2.78496	2.97894	3.20243	3.96949	2.16398	2.70519	3.92222	1.83563	1.76118
OS12G0403800	19.2598	23.4387	22.1782	27.0503	20.7623	17.6668	29.3741	25.8768	27.8601	22.501	29.0826	27.4523
OS12G0299700	52.4268	55.5425	52.4724	64.3553	54.7792	51.505	95.1334	80.4675	74.8178	51.5735	61.1523	72.2104
OS12G0299300	275.8	292.324	287.994	323.725	289.462	223.985	409.339	418.241	350.585	153.123	173.863	240.235
OS12G0299150	1.92961	2.0469	2.91633	1.65344	2.28695	1.21586	1.02952	1.67871	1.32309	2.70544	2.16061	1.45397
OS12G0298950	14.4257	14.7073	12.8056	11.8263	13.6336	11.4849	20.6721	22.3692	16.6241	10.6473	17.7126	22.7723
OS12G0298600	36.0583	40.1148	29.8308	35.026	35.2641	32.4234	65.7279	56.3588	46.3013	57.6359	68.3635	56.4648
OS12G0297500	23.3173	21.2072	22.3145	17.3265	20.6241	22.6364	18.0338	23.0529	16.1409	18.0677	18.6073	24.0482
OS12G0297400	58.4019	60.3605	72.305	58.2614	66.8657	43.6099	40.9078	43.7374	55.4637	61.9418	47.4871	59.7339
OS12G0294100	7.50049	6.65511	5.92913	4.47125	6.65021	7.40085	5.08613	6.2421	6.28476	4.51014	12.3185	12.8512
OS12G0293100	3.26896	1.32263	5.237	0.812376	2.45406	2.87068	1.67562	3.56915	2.71034	3.06053	2.67136	4.60977
OS12G0293000	0.899178	0.758439	1.26424	0.434821	0.811634	1.01744	0.767823	0.637464	0.607325	1.40431	0.809131	0.491832
OS12G0292900	4.47476	4.56822	3.89672	3.48245	4.6412	2.68329	5.71916	6.54588	5.3771	12.3837	6.80059	7.01539
OS12G0292400	1.59951	7.13238	2.35218	3.37425	7.68614	7.85614	0.180192	1.35859	3.29779	229.358	104.044	10.0063
OS12G0291400	2.949	5.37739	3.12055	5.02722	5.39698	3.14063	0.143608	0.466552	1.41851	60.1648	18.701	2.02589
OS12G0291100	18.6983	43.6822	29.3698	14.7922	35.9053	63.0209	0.763273	1.71712	19.839	1521.98	345.771	37.138
OS12G0291033	15.9059	17.9637	6.63493	13.4405	13.6857	7.17701	14.9012	12.7559	10.5559	9.43002	10.901	7.05516
OS12G0291000	4.01468	2.17832	3.35389	0.986598	1.96449	1.58082	2.07493	3.36755	2.16867	2.21025	3.63071	3.37407
OS12G0290800	1.11827	0.572342	0.488028	0.0490255	0.527616	0.638019	0.5146	0.393881	0.529955	1.4028	1.20078	1.45257
OS12G0290600	32.9431	39.7878	31.1032	42.0153	39.2501	26.8935	29.7801	33.3501	37.902	51.0637	59.9369	54.1042
OS12G0290200	8.83283	8.86235	6.64492	5.30621	7.63138	4.71222	4.42677	5.74613	6.4256	25.1698	10.6449	10.9033
OS12G0290150	42.6641	35.6895	51.5389	76.4616	44.8145	32.5572	51.3354	45.3193	41.5176	31.8271	12.3792	21.694
OS12G0290100	13.4274	14.1531	10.383	12.1106	12.0808	8.80835	14.3705	15.0933	12.3766	10.1459	12.3995	13.5576
OS12G0289833	0.81268	0.899343	1.11798	0.496003	1.4902	1.06533	0.969267	0.799516	1.19715	1.38151	1.81941	1.63308
OS12G0289800	6.18339	4.42819	7.90914	2.64196	5.61439	5.42814	5.35558	8.25374	7.94012	8.53427	11.4751	12.6651
OS12G0289666	0	0.163224	0.376759	0	0.328791	0.321259	1.11981	0.399161	0.511715	0	0.410637	0.449458
OS12G0289600	8.53786	10.3719	6.61135	8.9719	10.2768	6.41143	17.004	18.5684	13.468	5.45734	26.891	23.4926
OS12G0288900	9.59819	7.00109	7.95801	8.51036	8.9178	10.9862	10.3232	10.09	9.02533	5.00838	6.68255	9.21449
OS12G0288801	6.98416	2.70835	7.44558	2.78231	5.61637	6.51688	3.12196	9.93997	9.11243	6.45361	23.2259	31.2087
OS12G0288600	10.6868	12.3479	8.2845	6.6829	12.5535	8.2384	9.92722	14.3301	12.1746	10.2706	35.6222	35.9218
OS12G0288400	38.9539	44.4016	43.7118	47.8713	51	35.944	64.1798	70.4063	64.9956	50.2291	44.7413	60.4617
OS12G0287800	2.16254	4.28052	2.09103	3.75222	3.97618	3.17945	3.17055	2.91919	3.13431	9.63292	4.66918	2.95654
OS12G0287300	13.8227	14.2791	14.891	20.5801	15.9305	12.7779	17.5093	12.6461	16.2353	31.0668	14.0851	10.3171
OS12G0287200	67.5985	69.7713	70.8514	77.4505	68.6823	64.6245	102.449	94.7375	93.9671	107.349	116.218	94.0282
OS12G0286600	26.6651	25.2168	28.0978	28.0734	41.3565	44.2878	29.0787	28.085	24.2253	23.2062	20.0675	23.2506
OS12G0286200	0.682122	0.57607	0.583534	0.289247	0.570883	0.604926	1.17597	1.16493	1.55524	0.801584	2.52064	1.90272
OS12G0285500	13.049	13.8482	11.3959	13.5572	12.1912	9.47756	13.4814	14.7668	13.3365	10.2766	13.1948	14.3195
OS12G0285100	60.5924	51.4846	64.2484	27.0594	51.036	67.6481	33.2755	42.9894	33.4595	41.1748	30.2409	34.7844
OS12G0284850	5.60777	6.30379	8.76708	6.26	7.76779	7.77726	7.04591	6.32026	4.20747	4.14664	2.63405	2.23044
OS12G0284800	7.43162	10.7598	5.26153	5.50879	7.38273	5.77227	9.50504	11.1565	7.50902	4.76866	4.40896	6.10445
OS12G0284000	93.1594	100.291	103.742	119.302	96.9458	74.5502	87.6043	91.9102	103.701	150.657	36.8716	60.3795
OS12G0283900	18.624	14.3373	17.7975	17.9785	13.7852	13.5522	16.5795	17.6438	20.0222	27.8547	10.5371	17.3039
OS12G0283800	66.7015	70.8371	60.779	85.9569	74.9008	70.105	90.3945	62.8965	75.7694	81.8382	74.1529	79.1431
OS12G0283400	20.7971	20.9407	48.0019	12.2263	27.8335	48.219	0.489014	1.1656	0.58626	0.644125	0.637323	0.505024
OS12G0283300	4.60073	4.9714	3.93798	5.15151	5.77883	1.89593	3.48726	5.12029	3.18835	8.30127	5.63533	5.57768
OS12G0283100	2.24329	1.54039	3.08563	2.73604	1.75488	1.11941	0.782133	0.976163	0.727008	0.713294	0.360651	0.396029
OS12G0282766	0	0.224477	0.0642122	0	0.0789763	0.236997	0	0	0.059921	1.09976	0.139972	0
OS12G0282400	0.0378286	0.0411089	0.0474443	0	0	0.152963	0	0.0902464	0.126249	0.203494	1.93344	1.02617
OS12G0281600	2.54141	5.19777	1.52347	0.85476	1.5826	0.775492	0.178367	0.224377	0.132372	1.03808	0.267814	0.153603
OS12G0281300	1.50639	3.71149	1.64258	1.77354	1.39711	1.04219	0.721208	0.837819	1.45769	3.17061	0.744106	0.715599
OS12G0280801	0.0214243	0.154096	0.100087	0.108407	0.109659	0.0959182	0.00993431	0.0111429	0.0971283	9.57511	1.0664	0.0654012
OS12G0279600	4.49437	4.68138	4.30132	4.93364	4.36517	3.72199	6.85524	6.12817	5.64396	3.51081	5.65748	6.4489
OS12G0279100	3.58566	3.58828	3.21101	2.98075	3.97271	2.16396	3.87888	4.66203	4.31766	4.33848	5.54296	5.71709
OS12G0279000	11.2921	10.2363	11.1173	9.57751	10.7587	8.38517	8.25651	10.5032	7.73489	6.87284	7.78079	10.0844
OS12G0278900	2.6827	1.7003	3.65912	1.85061	2.27401	2.05707	1.2694	0.897477	1.12269	1.4189	1.18386	1.28371
OS12G0278800	124.266	101.16	156.073	118.321	124.846	123.231	123.041	142.66	106.382	64.7816	94.7312	122.278
OS12G0278700	60.9808	43.8476	44.6983	39.6842	30.2951	42.1494	32.9055	27.7296	32.9276	59.0879	24.8032	20.5038
OS12G0277500	3.74688	6.12514	5.65476	11.0342	8.94749	4.21009	0.748935	1.32452	4.24883	20.1254	14.3134	4.1801
OS12G0277400	13.6464	11.7145	14.8407	15.7857	16.3833	16.0029	12.5371	14.2141	15.9543	17.099	9.20647	12.7348
OS12G0277000	7.01924	5.96819	6.31089	4.62134	4.03647	13.7999	9.52082	6.51828	5.54658	4.66157	3.35355	3.49142
OS12G0276100	11.1799	11.6865	15.1687	22.2905	14.0773	9.54584	10.9227	7.83613	18.8977	43.9864	17.9034	15.6065
OS12G0275500	0	0	0.0368945	0	0.0289616	0.0434549	0	0.115615	0.167962	1.00928	1.30893	0.265114
OS12G0275400	3.41996	3.02813	4.1487	4.79208	4.81074	3.23131	1.35446	3.16907	4.01435	18.1686	12.1307	7.58657
OS12G0274700	1.89072	4.14568	1.78254	1.46917	2.91692	1.10961	0.46769	2.11977	4.49499	567.687	177.068	12.5694
OS12G0274200	0.0275442	0	0.616092	2.93439	0	0.243343	30.3696	17.9336	14.019	26.0704	9.07189	10.015
OS12G0273900	0.903952	0.895699	0.602663	0.726735	0.714653	0.421941	0.5856	0.603575	0.662096	0.514164	1.40502	1.23102
OS12G0273700	0.170495	0.151289	0.0340493	0.129696	0.0323287	0.239371	0.213146	0.152274	1.06437	0.628678	8.0311	3.91268
OS12G0273300	0.830555	0.373049	0.975628	0.614208	0.608558	1.09331	0.69443	1.39956	0.629978	0.505108	0.65106	0.848351
OS12G0272800	1.04455	0.929523	0.918402	0.395703	0.980112	0.69904	0.0536001	0.0871317	0.0499541	0.0233767	0.00792043	0.00866922
OS12G0272500	1.69756	1.53665	2.75565	1.19325	1.50091	1.98367	0.164459	0.178847	0.180986	0.751257	0.811948	0.245821
OS12G0271700	1.34305	2.78486	2.55391	1.81724	2.20722	2.80856	0.479968	0.705328	1.26956	13.8226	4.12717	2.0162
OS12G0271600	12.9411	11.2284	13.0579	8.52227	10.8374	13.0286	14.4136	15.419	12.4057	12.5807	19.5902	17.6598
OS12G0270900	0.154994	0.233041	0.357205	2.08682	0.0798381	0.542655	12.4954	11.9812	9.39989	8.51317	4.09586	7.6229
OS12G0270300	6.9643	10.7136	7.34191	5.14442	9.03679	13.4228	6.37222	7.09053	4.40717	3.64071	4.08692	3.19481
OS12G0270200	7.64019	7.73202	8.6773	6.14667	8.34752	7.12176	7.82913	9.54888	6.95075	5.13223	7.39419	9.399
OS12G0270100	1.16331	1.6083	1.68612	2.11093	1.35775	2.02173	2.63416	1.90778	2.14361	2.17475	1.24794	1.73997
OS12G0268000	1.44438	1.29486	2.18518	3.91073	1.65245	4.23546	3.5157	1.61031	1.99662	0.862385	1.95258	0.90785
OS12G0267900	3.0471	4.39026	3.11243	3.0401	5.64573	2.12729	0.528065	0.900852	1.9298	1.94975	7.10625	3.80337
OS12G0267800	1.12618	2.32944	0.450927	2.35016	1.35316	0.276617	0.56481	0.622735	0.781531	1.80592	1.64945	0.756367
OS12G0267700	9.17371	8.75436	9.55711	9.58774	10.0573	10.5279	13.4705	12.7463	13.6751	6.92372	14.0843	10.9721
OS12G0267500	0.456579	1.04507	0.525342	0.925004	1.2099	0.676338	0.579332	0.438135	0.715035	0.23133	0.377715	0.431524
OS12G0267200	11.2182	6.97203	10.8046	7.19563	7.57441	11.2002	4.87752	5.1125	4.51204	2.24858	4.09238	5.86775
OS12G0267100	8.39526	1.90645	8.01763	1.6466	3.89588	7.02928	0.228971	0	0.18607	0	0.218334	0.396452
OS12G0267064	9.05521	7.27438	5.89212	5.69991	7.28317	7.52656	4.83887	5.38379	6.79978	5.18452	7.39	5.46736
OS12G0266000	28.7302	33.1232	30.4693	32.4906	30.5682	29.8511	22.968	22.3438	23.8558	27.7562	19.0895	22.4984
OS12G0265600	2.51717	2.09326	2.38138	2.21334	2.41936	2.14101	1.66374	2.6191	0.941218	2.03462	1.66608	1.62664
OS12G0265400	1.82396	3.25828	1.83119	1.71911	2.27602	2.05218	1.56356	1.45256	0.865054	0.66118	0.590239	0.951887
OS12G0265100	12.5211	12.2432	8.72881	14.6503	8.91604	11.5497	79.0241	67.9084	28.3188	16.7574	23.382	29.324
OS12G0264800	0.690373	1.48495	1.23462	0.604316	1.07507	1.22322	0.299082	0.492741	0.290152	0.140406	0.574829	0.183894
OS12G0264650	1.9864	2.62989	1.04566	2.75889	1.71477	1.95119	9.30907	9.09901	6.35482	5.00403	10.0195	9.19746
OS12G0264500	170.558	159.403	202.564	149.466	187.713	179.377	166.437	163.014	184.397	237.987	144.565	181.938
OS12G0263800	84.2769	73.6482	83.5548	36.8974	76.8795	56.8107	20.634	35.9837	34.9288	62.2959	43.4956	53.0896
OS12G0263600	0.419373	0.466111	0.175263	0.409993	0.253543	0.330967	0.0229691	0.0204738	0.0587591	2.4367	0.229719	0.0505679
OS12G0263200	3.5619	3.13752	3.5589	1.70448	2.54338	3.19432	0.111456	0.339544	0.514402	29.9009	6.68587	0.95049
OS12G0263100	0.234429	0.161675	0.103158	0.123459	0.173111	0.284419	0.108154	0.154351	0.763109	0.635573	5.47444	2.11264
OS12G0263050	2.38095	1.79258	3.36398	2.19452	1.85447	7.79122	4.1847	4.81688	4.11518	17.451	11.6156	5.12941
OS12G0263000	7.51635	9.2488	4.88016	9.20548	5.9724	14.7034	10.0041	9.52665	8.28849	38.1509	32.6981	5.09287
OS12G0262100	1.14529	0.991997	0.818976	1.08592	0.759369	1.15357	1.99859	2.60913	2.05085	1.12822	1.93517	2.01686
OS12G0261300	1.28383	2.30453	0.893291	0.957639	1.29942	1.37281	3.1127	4.46631	2.7297	1.34181	3.01204	2.37021
OS12G0260500	2.8324	1.26756	3.01492	4.53153	0.536736	5.7941	25.7895	15.6429	12.0662	3.12177	7.03302	6.06676
OS12G0258700	6.21675	1.7352	9.41736	3.02969	1.23119	5.81156	2.53982	6.24185	7.25058	0.380222	0.829883	5.53696
OS12G0258200	54.9638	57.3738	54.6929	57.5997	60.4501	46.7545	55.498	48.8907	48.4046	36.5465	48.4574	43.6411
OS12G0257500	36.41	30.3639	39.8013	39.9296	33.4661	27.3066	27.893	34.3849	36.4862	46.9919	28.7349	29.4758
OS12G0257450	150.444	290.801	119.213	276.762	223.161	143.444	81.3882	87.1041	70.3421	60.0348	69.8679	65.9294
OS12G0257400	10.3945	9.85193	7.22377	8.63548	5.81726	15.2486	4.61966	5.09636	2.83624	3.48487	1.94329	1.42759
OS12G0257000	52.2266	42.6237	58.0874	32.0025	37.7055	66.109	3.55525	8.36059	8.93521	66.6528	18.7254	7.24474
OS12G0256900	2.29522	2.24312	1.58247	1.99944	3.01534	2.12471	3.45523	3.24878	1.74496	1.67626	1.88906	2.3358
OS12G0256600	11.2773	13.2043	9.8505	10.7992	10.5917	6.94316	7.37386	8.7256	8.60527	6.69858	9.87112	8.01903
OS12G0256400	3.29842	1.61139	2.22625	0.684809	1.27543	3.00296	1.8675	2.74043	1.72088	2.44383	2.85381	3.12512
OS12G0256300	23.8081	23.8549	22.1061	21.4002	20.2948	18.0953	28.4638	26.4033	25.5494	21.8402	28.0358	29.5083
OS12G0256000	17.7375	17.2993	13.6552	15.7986	15.6478	24.601	12.0416	14.4405	14.3028	27.8246	16.653	19.1807
OS12G0255850	3.62701	6.69525	2.32962	1.23679	3.86416	3.3458	9.65726	14.6337	3.79375	1.76815	3.37488	5.0538
OS12G0255200	12.7129	15.8667	15.4385	5.99319	14.5304	7.91516	2.36375	4.12982	3.06965	4.36859	3.3822	2.25524
OS12G0254825	11.1284	18.3062	7.17908	17.8466	11.2155	7.98155	24.3809	17.8946	14.8728	15.1921	16.0091	14.5017
OS12G0254601	8.13549	9.10648	8.50017	8.66838	9.85376	5.5725	6.97933	8.80938	7.06319	12.6434	7.13915	8.58906
OS12G0254400	24.3551	26.7769	25.4905	24.4937	25.5763	17.3655	27.555	27.0223	26.7412	37.8997	20.8627	26.6472
OS12G0250900	18.2312	16.023	19.409	11.5406	16.7224	16.2993	14.974	16.0943	15.1829	20.4634	19.525	19.8835
OS12G0249900	4.02471	4.89324	2.47904	1.53436	2.64262	2.3815	4.11652	2.69975	1.69097	0.52704	0.848121	1.27145
OS12G0248600	3.55401	4.04601	2.285	2.17798	1.66451	3.35683	0.141606	0.768473	0.685029	0.694164	1.25103	0.332423
OS12G0247700	2.45387	2.04833	4.62148	34.2458	9.4078	4.17183	91.0382	60.0565	377.54	137.87	86.3521	40.7875
OS12G0245800	0.940576	0.942331	0.744864	1.19119	0.543224	0.964208	0.663494	0.353574	0.779391	1.0019	1.74301	1.16194
OS12G0245700	3.2077	4.93207	1.47785	0.922782	2.68438	6.21252	0.508652	0.784418	7.5518	66.2141	19.8498	2.21918
OS12G0245000	1.81498	2.1128	1.8393	2.0907	1.60708	2.43457	1.17126	0.599679	1.37062	1.42592	1.13833	0.748854
OS12G0244500	19.8691	31.465	22.297	35.1866	33.7119	22.3784	27.1215	23.8691	32.139	23.4254	57.3825	47.212
OS12G0244200	34.0756	30.8414	28.2107	25.9933	29.6585	29.0632	25.6887	27.507	33.0669	37.8723	60.8023	54.3807
OS12G0244100	35.8327	32.2107	39.1792	40.9725	32.4754	44.4937	70.724	51.8671	51.9371	64.6685	34.8166	52.3448
OS12G0244000	2.72567	2.29666	2.57289	1.10791	2.75236	2.77269	1.78459	2.55608	1.9088	2.77276	3.05305	3.53327
OS12G0242975	0.418037	0.221649	0.584943	0.0486552	0.222856	0.18496	0.0142799	0.0989656	0.672931	0.566821	1.96231	2.23149
OS12G0242800	4.69121	5.7067	3.00492	10.285	4.05513	9.62204	0.756401	2.00333	2.75128	20.7506	2.68274	1.33172
OS12G0242500	13.0235	20.3818	31.953	40.7908	90.3236	51.7388	7.41898	13.6461	18.9651	44.252	23.6983	24.6225
OS12G0242200	0	0	0.0476994	0.102947	0.143713	0.0561809	0	0	0	2.01988	0	0
OS12G0242100	211.99	241.633	182.888	214.256	153.784	342.549	41.505	26.8212	36.8742	133.644	14.0026	10.6202
OS12G0241100	26.396	28.1699	24.2676	33.7382	29.8845	20.234	27.2265	22.1989	23.5681	28.9318	24.1086	20.775
OS12G0240000	1.11914	0.150793	2.88951	0.0897182	0.571063	0.473228	0	0.0734975	0	0.0738751	0.0252036	0.0281258
OS12G0239900	17.8118	26.3032	10.7773	18.6531	33.5231	15.6033	5.6108	4.66858	5.35563	4.49759	2.39069	2.96522
OS12G0239300	68.1294	80.7177	57.8957	88.3591	72.0101	117.438	135.263	83.4968	120.851	201.6	134.054	94.9516
OS12G0239200	6.30518	5.28961	5.96684	3.46362	5.72068	4.54166	5.83759	6.04613	5.37827	8.46368	5.88656	6.70645
OS12G0239000	3.18215	2.27679	3.02073	2.51927	3.19133	1.65686	2.95883	3.78329	4.05074	3.55438	5.04154	5.41009
OS12G0238900	10.346	5.96104	16.2098	26.3886	10.4484	15.4754	14.7903	11.1484	17.9354	19.7604	7.21813	9.4957
OS12G0238400	1.0651	0.863749	1.15511	4.15128	0.475374	0.518052	1.93272	0.925224	2.5283	1.72664	1.26921	0.595272
OS12G0238100	10.7033	9.29619	10.1102	10.5998	9.08063	10.1462	19.4211	16.1985	15.8016	13.7794	13.9866	15.5226
OS12G0238000	0.778691	0.398173	0.70364	0.730332	0.675265	0.566197	1.05698	0.979487	1.77853	1.42238	3.10597	2.83971
OS12G0237900	0.353963	0.201423	0.325322	0.43463	0.142078	0.348076	0.344646	0.39667	1.01976	5.23968	1.00245	1.28859
OS12G0236700	6.34494	4.91735	7.84077	4.70587	5.41186	6.56866	5.89701	6.5851	6.7405	5.89742	5.88867	7.6443
OS12G0236600	0.561288	0.193214	0.376411	0.143327	0.6156	1.4146	0	0.0795856	0.16008	0.452778	0.0805957	0.105858
OS12G0236500	28.999	25.3445	30.7167	23.0275	21.5617	23.6193	29.4856	31.5432	29.8491	26.4749	27.5027	33.4599
OS12G0236400	31.1852	20.5182	31.6348	44.5111	20.6935	64.9107	45.0466	30.5278	47.6707	26.7402	33.7152	34.0342
OS12G0236100	3.563	2.24236	3.16722	2.92475	2.54942	4.65267	5.5309	8.06319	8.196	10.4756	13.2873	13.1828
OS12G0235800	39.9666	38.8791	38.9307	54.4321	38.5155	37.3287	58.7516	54.6655	63.0381	52.4642	69.7202	70.5496
OS12G0235600	8.89258	5.99867	12.1292	3.04152	7.39917	10.832	4.14216	9.06545	5.50159	5.39449	6.70518	7.51471
OS12G0235300	79.8281	103.666	83.1068	90.1183	106.111	66.1048	83.048	89.9118	105.187	62.0975	127.079	112.864
OS12G0235200	30.825	22.7689	37.7356	15.8411	29.7969	23.7935	20.2435	31.5956	35.6834	21.6334	42.5135	49.9179
OS12G0234800	0.090314	0.0250836	0.102371	0.102838	0.173644	0.048946	0.0899539	0.0234864	0.0267829	1.47764	0.0842892	0.183501
OS12G0234000	2.0186	2.49526	1.75242	1.7858	2.12048	2.95028	2.79242	1.99405	2.29573	1.48898	2.80431	3.12002
OS12G0233800	23.5018	21.2376	21.5453	18.3682	22.932	27.8834	30.3606	24.2267	22.9554	18.2934	17.7492	19.8275
OS12G0233600	19.4999	25.4984	16.2777	24.0393	25.7959	14.8702	29.0074	19.9297	20.8755	16.103	16.5847	13.2787
OS12G0233400	14.5104	15.2696	12.1529	17.8396	14.9103	14.7355	19.5138	14.3258	14.4571	10.5905	13.3365	11.1235
OS12G0233366	0.793991	0.969485	0.419474	0.746537	0.479044	0.0794243	1.15434	0.215024	0.0862627	0.432257	0.368677	0.329139
OS12G0233300	10.0928	15.45	14.7071	15.1915	17.4773	8.52778	4.7548	5.53374	3.55523	13.5591	7.99851	4.15131
OS12G0233200	0.795375	0.327055	0.462469	0.398462	0.248523	0.822134	1.48963	2.15937	1.10912	0.900482	1.25187	0.826106
OS12G0233100	0.633545	0.620499	0.660045	3.49773	0.367683	1.11285	22.2163	21.916	12.2348	5.80157	20.5268	17.3851
OS12G0232700	0.348704	0.550455	1.00757	1.01197	0.589843	0.410817	1.38316	1.54535	1.56994	1.28667	0.576907	0.93922
OS12G0232300	0.364459	0.244576	0.802641	8.52383	2.91097	3.03073	0	0	0.130759	1.50182	0.412461	0.150041
OS12G0231100	1.08484	1.06346	0.899016	0.83775	1.30601	1.60271	1.01114	0.90239	1.05258	0.688939	2.18847	1.32093
OS12G0231000	16.4766	16.6035	54.8481	15.5974	36.0409	33.2565	0.103037	0.331628	0.740197	1.28219	0.569738	0.768399
OS12G0230600	38.8001	44.6486	27.2777	47.2221	44.9925	52.0175	36.4899	32.1286	35.6726	50.6085	29.615	24.3272
OS12G0230100	26.9912	18.4246	28.9277	17.3612	19.4027	17.9819	20.557	32.8485	21.782	40.7958	16.2183	23.9339
OS12G0228900	4.10365	3.05243	3.71738	2.39073	3.60278	2.62565	2.64724	3.8973	2.57855	2.8483	5.26396	5.40557
OS12G0228800	1.66103	2.28397	1.33449	1.54657	1.89453	0.750531	1.23496	1.21572	0.624242	0.618518	0.999974	1.48039
OS12G0228650	0.590877	0.164435	0.624333	0.229157	0.0561725	1.83476	0	0.122775	0	0	0.0823094	0
OS12G0227050	1.81918	1.51084	2.4215	0.839323	0.817177	2.92531	0.661924	1.08291	2.39333	1.37317	1.04831	0.341639
OS12G0226900	8.90924	22.4877	16.9125	88.6021	19.6413	18.8638	8.8006	6.59271	16.6123	9.02595	9.1063	3.26524
OS12G0226700	18.6417	15.6643	23.461	11.4598	12.0756	15.0108	2.67578	5.3731	7.65498	9.35854	4.28558	2.11399
OS12G0226400	5.65475	7.60905	4.82958	11.47	4.44254	4.40563	0.671596	1.5123	1.14777	0.814394	0.854357	0.327868
OS12G0225900	2.64839	1.7817	3.55402	4.6163	2.28736	4.06608	0.961583	2.48669	2.03864	5.94076	3.94087	1.11783
OS12G0225300	5.10407	4.51338	4.70731	4.00616	3.51735	4.03595	5.49729	6.47123	4.8287	3.67189	3.76126	4.72634
OS12G0225200	4.80157	4.51463	6.06696	4.81286	5.38888	5.18194	3.88594	4.91813	4.84811	7.97053	6.37069	6.22585
OS12G0225150	42.2037	26.7154	38.1709	21.3344	27.5597	32.7868	40.153	49.3885	45.3616	34.2237	53.1915	75.1257
OS12G0225100	28.2742	54.7673	23.8137	71.2787	46.3629	22.3648	44.9655	29.809	32.5568	24.7016	28.6284	24.9822
OS12G0224500	10.398	10.6649	10.42	8.48037	8.7389	8.57101	13.0356	12.7004	9.08873	7.19127	6.1889	7.8403
OS12G0224000	20.8362	24.4242	56.7126	44.3919	66.0654	58.5332	28.1276	19.0544	20.4535	12.7289	8.4157	15.0198
OS12G0223300	12.6339	12.0786	11.9112	14.834	12.182	12.5429	17.4392	13.7364	14.9832	18.4124	17.1066	12.5351
OS12G0222650	20.2424	12.4861	11.9254	10.5774	8.6415	17.8604	26.5796	26.291	22.5125	64.6289	37.8144	20.8512
OS12G0221700	2.75745	1.45206	2.55821	0.358606	0.676355	1.73937	0.0974554	0.376254	0.153042	0.574425	0.19649	0.133837
OS12G0221400	3.74153	1.31448	0.995492	1.39289	0.701761	1.82081	6.49582	11.3583	6.79764	1.86486	2.3764	4.00808
OS12G0215950	1.05231	1.09516	2.45833	0.944967	1.47619	1.69286	4.0735	2.93351	1.80462	0.61335	0.808969	1.02799
OS12G0210800	6.8266	6.50747	5.75271	6.76904	5.99064	7.83521	12.3638	11.9424	11.5185	18.7656	19.3279	13.8433
OS12G0210500	8.45681	7.64657	4.16945	15.8215	2.29924	14.9917	38.3108	12.4154	56.1493	55.7235	7.74803	12.3093
OS12G0210400	17.9594	10.9581	14.0659	7.73113	5.39833	18.0959	20.5318	22.0696	11.6035	12.5522	4.66001	8.07249
OS12G0210300	21.1787	16.6504	23.25	32.2812	21.3008	26.2098	29.8514	25.003	25.8419	34.9554	20.2995	16.1957
OS12G0210200	68.4115	85.0546	78.8011	135.027	92.2025	65.0835	102.143	83.5717	90.6861	73.7579	56.5313	59.4462
OS12G0210000	2.37814	1.75239	1.69485	1.59024	1.68616	1.20652	3.28241	3.3107	3.06803	1.7337	3.77744	2.74084
OS12G0209901	4.99216	2.08476	7.9477	1.02457	2.36881	6.25138	2.25137	3.41489	2.46212	5.83528	3.0733	2.41149
OS12G0209800	26.4201	32.503	21.9236	28.2788	24.6914	25.6712	14.3849	12.7124	9.34181	24.765	6.46428	5.28415
OS12G0209700	32.6841	41.0736	31.259	35.1192	39.2071	29.1047	33.2059	31.3097	31.0387	26.6129	28.7691	32.7221
OS12G0209300	2.11689	1.86088	2.51865	1.82438	1.41879	2.10673	3.2811	2.10525	2.52129	1.02224	2.14752	2.3355
OS12G0209200	2.5767	0.786259	1.5808	1.23696	0.825777	1.99082	0.130282	0.323363	0.226734	2.49027	0.91109	0.693487
OS12G0209100	17.8017	15.4459	14.6187	17.1431	14.3075	16.6057	32.2169	24.2057	24.189	23.8435	28.2556	20.0725
OS12G0209000	0.370084	0.321772	0.573253	0.149731	0.920035	0.284161	0.834608	0.56784	0.282898	5.86942	1.87714	0.236613
OS12G0208950	0	0.0848954	0.0383788	0.0778944	0	0	1.05893	0.879823	0.303723	4.7799	2.29403	0.587473
OS12G0208900	0.0575607	0.0316991	0	0.029085	0	0.0675135	1.13178	0.949468	0.630408	5.29938	1.76927	0.499182
OS12G0207300	26.606	26.9545	27.8726	38.9914	25.6594	41.1034	47.8698	29.9231	36.1505	32.1383	26.8125	24.1512
OS12G0207200	2.75726	3.77736	2.28186	2.93607	3.43585	1.49937	1.18093	2.17867	2.57267	2.28357	1.87618	1.66464
OS12G0206800	1.59362	0.477499	1.09737	1.28448	1.61106	1.45368	1.76708	3.10031	2.03028	2.23328	2.16184	1.62753
OS12G0206700	24.198	23.697	20.1186	18.0656	21.8049	12.9695	17.6013	19.6022	18.0897	22.7418	17.2543	16.9924
OS12G0205500	3.50431	2.80607	4.80835	2.80068	3.13758	5.49533	5.37856	5.29501	2.87331	1.49295	2.54343	2.66998
OS12G0204800	4.26989	3.64405	2.65164	2.42889	3.33005	2.91945	0.249715	0.0444335	0.0272793	0	0.0822616	0.0260214
OS12G0204600	6.13777	7.88993	4.47921	4.05758	5.26308	4.473	0.575177	0.380449	0.328864	0.33048	0.571096	0.258758
OS12G0204500	2.92413	5.36609	3.37431	6.89305	6.08216	5.41322	0.0515185	0.245196	0.746979	8.25081	5.70715	0.522255
OS12G0204200	7.48324	8.35239	6.43887	9.42239	11.3895	9.65578	8.11997	6.74527	8.67354	3.99363	10.2053	10.0253
OS12G0204100	3.76814	5.58303	2.84358	3.8751	5.42915	3.278	4.06733	2.35273	3.19782	1.50161	2.91623	3.25685
OS12G0203900	14.7791	14.4627	14.9229	12.9213	14.8636	17.2496	13.0402	11.8941	10.9241	10.2553	17.7174	15.8006
OS12G0203200	13.808	20.7756	13.291	15.279	8.65546	23.8936	5.11526	5.82448	4.14701	2.20456	3.98064	1.60646
OS12G0203100	20.481	21.1135	15.6604	15.3626	18.6872	16.3755	21.8873	20.7095	19.4054	16.3599	22.1968	23.5016
OS12G0203000	2.44425	2.70121	2.27365	2.19485	2.0973	1.71063	3.67559	3.73883	2.82426	2.37974	3.02692	3.03956
OS12G0202851	0.740682	0.640986	1.67014	0.341125	0.665664	0.889268	0.436082	2.55811	1.23838	1.1538	1.47823	2.59557
OS12G0199200	4.05529	3.65773	3.25899	2.93749	3.96351	3.44918	2.65862	2.8012	3.38492	4.27248	4.10558	3.95631
OS12G0199100	1.93234	2.20346	1.694	1.23868	1.60835	1.64305	2.95503	2.92172	2.16855	1.35374	2.50814	2.39437
OS12G0198700	0.302062	0.287245	0.0551726	0.0960646	0.0749678	0.0686363	0.432303	0.805639	1.31904	0.206858	4.44135	0.551064
OS12G0198500	14.9006	16.2216	11.6442	14.2043	14.0119	8.94872	13.1832	14.0922	11.7145	8.81058	13.7984	10.1042
OS12G0198400	5.12686	5.54219	4.47469	3.31294	3.93359	2.95493	2.97215	3.98202	2.55664	2.03223	4.75856	3.45762
OS12G0198200	5.07782	2.19621	11.1358	3.46895	4.49563	24.024	4.1547	3.38821	2.16101	7.76708	1.16913	1.10048
OS12G0198000	40.7002	28.3795	27.2565	46.6891	22.9295	33.9453	16.9207	13.3676	14.6988	21.4846	10.2034	6.88279
OS12G0197900	29.9299	46.8972	22.9056	54.5492	37.807	31.3937	41.059	29.4808	35.3608	24.0149	21.7394	21.383
OS12G0197700	14.2205	17.1363	15.3851	16.5381	20.5408	16.3413	14.2649	17.4784	15.5818	13.6479	36.5599	26.3054
OS12G0197600	18.3831	16.6996	13.9924	7.664	14.6174	10.8008	14.3123	19.203	11.4211	13.2303	13.648	13.9856
OS12G0197500	22.7489	25.0656	17.0202	17.483	17.3341	12.9341	27.4574	24.4663	16.9453	13.9735	32.0432	24.7679
OS12G0197400	21.6574	20.5154	20.9204	18.2884	16.6697	24.1602	23.4569	22.4185	21.4243	28.6786	16.835	18.0983
OS12G0197200	4.37966	3.66747	3.86687	1.58658	2.72856	6.30808	5.35801	5.98412	6.43745	6.627	11.8157	10.8823
OS12G0197100	0.0972261	0.0462951	0.112772	0.183735	0.0701024	2.19444	0.380025	0.40497	0.328823	0.496147	0.299481	0.301016
OS12G0194900	6.02825	13.4734	2.55598	4.1711	10.2935	2.03237	0.0136904	0.0429151	0.181707	0.222031	0.164002	0.0304323
OS12G0194800	8.97085	9.83738	8.27172	10.0559	10.8242	6.9167	9.38613	9.2926	11.8301	7.12074	12.335	14.3183
OS12G0194700	17.2576	23.2913	19.6568	40.0029	23.1091	22.084	20.3896	19.1971	24.7762	19.4359	20.1177	17.6585
OS12G0194600	0.929894	0.913296	0.976809	0.589815	0.867669	2.08532	3.38073	2.90236	2.72859	3.03329	3.22767	3.17519
OS12G0194266	2.73576	0.832319	3.28123	0.275421	1.04946	2.05812	1.78765	3.57397	1.01011	0.575934	0.594244	1.10344
OS12G0194100	6.04147	6.87888	4.62696	4.50908	5.39107	3.97541	6.97278	6.22286	3.75173	1.50612	1.45319	1.97395
OS12G0193800	3.73852	4.39772	4.39478	3.10279	4.59359	3.34731	0.409072	0.634529	0.432106	0.917422	0.60885	0.275765
OS12G0193200	24.7992	22.1886	26.78	22.4292	25.3733	26.859	23.7684	23.4763	25.8903	26.9247	24.0499	26.2907
OS12G0193100	5.10591	4.47508	5.73513	4.41005	5.30045	4.14833	5.61015	5.61773	4.31585	4.43247	4.81098	5.46946
OS12G0192500	10.2801	10.5196	9.96977	14.9057	9.96917	10.7254	12.396	12.4729	12.848	13.0477	10.3034	12.8646
OS12G0192300	0.562928	0.453676	0.886937	1.27263	0.77839	0.610914	0.71096	0.440678	0.826553	1.05	0.905453	0.363614
OS12G0191901	8.10168	19.4304	7.46963	31.2392	15.6361	10.8755	4.3594	5.19728	5.05452	16.962	9.8612	5.43892
OS12G0191601	1.59062	0.376128	2.4915	1.11637	0.804702	1.26704	0.10496	0.703246	0.122297	0	0.731754	0
OS12G0191200	63.3163	45.2004	71.606	27.9997	50.4506	52.8925	43.3167	72.3203	84.8265	118.918	93.15	112.07
OS12G0191150	48.5762	67.3997	39.7914	50.8859	56.4498	42.515	67.6516	58.4019	75.9433	106.291	83.4026	69.0386
OS12G0190400	0.80501	0.465807	2.71294	0.418483	0.425535	1.41584	0.0973317	0.250655	1.00631	0.30044	0.45763	0.486392
OS12G0190200	20.252	24.2832	13.4534	12.3719	15.0711	7.17873	4.34658	9.39973	7.20354	31.5059	14.7936	10.0838
OS12G0190100	7.61897	7.22576	6.56117	6.90352	7.36587	6.41377	8.94423	9.60223	8.87604	6.14786	10.7761	8.61431
OS12G0190000	93.2484	58.2129	87.5392	36.8836	45.6477	167.175	179.558	162.523	130.626	94.545	105.585	118.004
OS12G0189900	2.16254	2.17727	1.6806	1.30725	1.82861	1.66423	2.44274	2.2226	3.35831	3.4915	7.24352	5.13928
OS12G0189700	0.434049	1.04829	0.603318	0.7494	0.978962	0.647565	0.103468	0.171053	0.45915	8.09103	1.22026	0.421891
OS12G0189400	6.85388	12.1685	12.7843	6.13598	12.9254	15.7373	0.130597	1.96608	20.9587	953.009	249.871	47.2662
OS12G0189300	73.2205	47.0167	115.912	411.148	19.1742	34.6502	504.985	596.272	1241.86	1403.45	655.016	543.403
OS12G0188900	2.07976	3.74132	1.7353	3.92555	3.14554	2.16523	3.72969	2.37982	2.46574	2.73858	2.2359	1.8872
OS12G0188700	10.985	25.2709	17.155	35.0563	28.0465	10.7438	3.77463	5.49754	7.2808	41.3599	16.9886	5.89653
OS12G0188566	1.9537	1.50598	1.60767	1.54825	1.36086	0.893334	1.01054	1.33541	1.60189	1.10708	1.92553	1.69493
OS12G0188500	3.11491	2.51915	3.19449	4.47842	2.57221	1.93457	3.97111	4.88469	5.23351	11.843	5.17252	4.56035
OS12G0187500	5.80576	4.41185	4.79433	3.13862	4.18065	4.7384	5.36475	5.75484	3.95542	3.05047	4.27207	3.9744
OS12G0186600	17.0238	33.2599	32.4485	23.2697	22.8049	14.9086	2.87479	5.52326	10.3421	59.7139	15.5153	18.8039
OS12G0185900	0.978895	1.01541	0.914282	1.06168	1.17095	1.51989	0.888249	0.772097	0.33886	1.4126	0.398288	0.430032
OS12G0183375	6.47804	3.41096	7.09114	2.21209	2.96271	8.6415	6.70184	15.3054	11.1886	21.586	11.5116	11.5252
OS12G0183300	14.3392	24.0025	13.896	39.2086	20.7061	25.9432	37.5985	26.1193	36.1722	48.4602	45.2758	22.1019
OS12G0183250	0.545822	0.647093	0.41383	1.20752	0.617381	0.609589	0.274499	0.35559	0.598034	0.211834	0.0730236	0.0788294
OS12G0183200	3.05674	3.55868	3.12802	10.5834	3.42635	3.91844	2.74318	1.85379	3.37258	4.1599	1.06484	1.52595
OS12G0183100	231.816	167.931	294.08	310.579	170.602	157.863	164.82	232.45	269.067	379.236	84.5471	135.646
OS12G0182900	11.818	13.6803	12.6088	12.4298	14.0542	8.80551	8.43641	12.2854	10.2664	18.9569	10.262	7.9714
OS12G0182800	15.0506	19.8719	13.3779	25.4471	17.166	17.9951	19.4868	16.9521	18.327	15.2437	14.9552	11.834
OS12G0182700	6.31584	6.40838	6.05473	7.20287	6.43951	4.0738	3.23548	3.31199	2.55002	2.70956	2.57881	2.33214
OS12G0182600	42.455	45.788	45.2034	99.466	58.1998	34.3556	64.5402	54.54	73.6725	55.2546	35.5214	54.762
OS12G0182500	0.624199	1.18037	0.460072	0.506938	0.608167	0.49929	0.307101	0.265403	0.670199	2.70967	2.84468	0.697157
OS12G0182300	0.361669	1.02858	0.345837	1.23333	0.661883	0.303105	1.64737	0.684812	0.518452	0.18273	0.262729	0.144165
OS12G0182200	4.45793	4.41357	3.58601	5.5135	4.24806	6.21854	40.6561	22.4077	23.4586	7.9774	24.4887	20.2936
OS12G0182100	0.371799	0.190373	0.348595	0.165125	0.550871	1.25261	0.587967	0.520908	0.334999	1.44341	0.480292	0.252908
OS12G0181900	1.61075	1.16986	1.61762	1.02459	1.14409	2.23228	2.09937	1.66869	1.15497	0.561996	1.3794	1.26994
OS12G0181600	33.8102	71.5665	73.2199	136.08	174.69	80.0964	4.32017	2.1106	8.26603	7.80993	3.38935	8.82201
OS12G0181533	1.02415	1.68037	1.15566	3.68085	4.37584	3.42561	0.0452648	0.0161282	0.0502618	0.126511	0.101243	0.11003
OS12G0181500	0.928902	2.6747	1.58112	4.76476	5.26644	5.68822	0.200111	0.0293179	0.122106	0.32094	0.146265	0.095881
OS12G0181200	0.648048	0.617558	0.847633	0.817309	0.637222	2.88683	0.863282	0.45621	0.460505	0.248501	0.317476	0.51316
OS12G0180900	5.81319	7.48224	7.41017	8.10608	11.3442	10.9392	7.95754	7.73576	8.64637	5.49639	12.3069	10.2241
OS12G0180800	77.603	109.02	61.0755	73.8305	101.357	61.9441	112.853	89.4603	74.1963	83.218	88.6442	80.1724
OS12G0180600	3.47396	3.7415	4.14894	3.07973	3.62612	5.11866	4.50364	4.80684	3.82844	3.0611	3.23282	2.237
OS12G0180400	246.241	364.218	205.701	440.257	317.504	203.164	289.309	266.137	303.777	257.017	335.701	403.483
OS12G0180100	0.490442	0.248431	1.07269	0.466651	0.238763	1.36899	0.700105	0.726547	0.564996	0.574711	0.534875	0.913796
OS12G0179800	5.20761	5.13734	4.73128	4.52718	4.79463	6.85547	4.75639	4.66062	6.8942	9.13821	14.4431	11.7265
OS12G0179700	18.7003	21.0082	18.6621	16.7828	19.5248	16.3574	17.8387	21.0635	17.3166	16.6127	16.8242	19.0336
OS12G0178800	1.24429	0.434653	1.49233	0.883061	0.810273	0.752754	1.73666	2.29639	1.6422	2.86607	0.913684	2.5103
OS12G0178700	5.99822	7.29217	6.40127	4.65785	7.28838	4.82352	3.57955	5.41251	4.52083	8.33057	14.0884	13.2754
OS12G0178200	6.36714	6.9513	5.44188	4.93177	5.87209	3.73071	4.56479	5.04726	4.20637	4.29764	6.62731	4.64161
OS12G0178100	23.7397	27.0287	22.8758	32.5676	28.0078	28.5281	26.7531	26.8228	28.2925	25.5767	29.8957	27.5806
OS12G0178000	0.32517	0.216508	0.252372	0.431293	0.314599	0.306634	0.372528	1.05506	0.673741	2.39723	1.27073	0.510156
OS12G0177800	1.10929	1.00238	1.07355	1.6756	1.52862	1.05213	2.49967	2.13279	2.69524	1.36769	3.41835	4.89989
OS12G0177500	29.1319	23.1404	33.2568	33.4231	31.8836	27.1577	26.0049	32.3881	25.9603	39.0147	21.4634	19.8276
OS12G0177200	0.511327	0.865	0.810299	0.625784	2.10779	0.774734	0.286329	0.298201	0.220553	0.311707	0.0868944	0.265644
OS12G0176800	17.1723	18.2836	16.8444	19.0669	17.9924	12.9799	20.9011	21.6248	21.2624	16.3389	23.6552	21.9072
OS12G0176700	11.8493	9.66072	10.8278	7.2703	10.7225	5.89719	10.1335	13.1162	9.63066	7.32365	9.71687	12.0886
OS12G0176500	16.407	20.6309	13.1207	17.3543	16.7517	11.3015	16.108	18.6487	14.4997	16.032	17.4638	18.7801
OS12G0176300	2.09012	2.74205	1.53148	4.18418	3.00944	3.45846	8.04901	3.75676	10.5236	8.61061	28.1211	18.2288
OS12G0175900	6.29952	6.65333	5.48874	6.66557	5.13205	4.344	4.75891	4.33385	4.05784	5.05141	4.33531	3.00324
OS12G0175800	1.128	0.556271	1.44761	0.154368	0.71099	2.0566	1.56646	1.54479	1.1496	1.16042	0.989579	2.1172
OS12G0175700	39.6387	38.1571	36.3419	41.0557	37.169	58.3222	81.8984	59.252	59.9743	40.7345	42.6868	43.5525
OS12G0175500	13.0001	16.222	18.787	23.8163	17.3815	18.656	13.2493	9.8044	16.2322	48.9678	24.8256	15.2443
OS12G0175400	3.03676	2.59699	2.45804	3.84317	0.77508	4.40974	3.6994	2.25332	3.54395	2.49151	1.748	0.56069
OS12G0174800	7.65935	7.62659	7.31776	10.1585	8.52366	6.20319	7.38843	7.04851	6.14414	6.07903	6.52476	5.11932
OS12G0174700	46.2646	21.6371	34.3609	9.68562	10.303	53.0398	37.2647	23.3792	22.5061	28.9201	34.3053	9.09496
OS12G0174300	0.3812	0.418208	0.111391	0.286787	0.157977	0.477741	0.401162	0.280419	0.55761	1.58804	0.789581	0.0954835
OS12G0174200	2.60572	2.93024	6.82466	6.1319	22.6348	20.2837	7.96233	4.22362	9.41048	6.79293	4.34201	5.81086
OS12G0174100	20.2519	18.7863	27.2017	22.4051	24.3514	50.7971	42.0751	28.5236	28.9483	17.8707	9.81158	20.9411
OS12G0174000	6.30413	5.61516	6.2619	4.54805	4.32029	5.7963	7.16792	7.12257	6.83079	5.92806	7.95725	7.60467
OS12G0173400	17.505	17.3586	21.2213	13.2563	15.7233	16.7728	13.1786	14.3054	15.9175	14.4801	19.5028	17.9905
OS12G0173366	9.30751	18.777	8.80875	33.9207	15.0129	12.845	10.2635	4.90227	15.8021	10.1517	10.9475	5.47217
OS12G0173300	5.1995	2.75925	3.10951	1.58232	2.05876	2.82006	6.06682	8.47584	4.95317	2.25971	4.24794	4.35198
OS12G0172500	48.0108	39.837	51.1894	52.88	42.3672	43.834	53.1445	52.1885	47.4109	41.8263	31.4789	42.7342
OS12G0171900	0.708115	1.25595	1.70491	2.81598	1.15462	0.323474	7.40919	6.68524	8.09683	12.3261	2.77091	5.52754
OS12G0171700	5.55841	4.97524	4.87796	3.92561	4.67511	3.25001	4.42423	3.12792	4.06982	2.26331	6.4614	4.18998
OS12G0171600	4.13665	5.7253	4.24635	3.55925	5.18573	4.41721	4.87127	3.36558	4.93665	3.5539	13.9129	9.78116
OS12G0171500	39.3108	24.5237	57.7717	16.1647	37.6703	25.5402	18.1031	45.3147	34.0834	68.6485	47.477	73.7272
OS12G0171250	1.81565	2.43241	1.91323	2.41897	2.62356	1.07057	0.367592	1.01337	0.950224	1.20321	0.405076	0.529067
OS12G0171200	7.99928	8.0175	7.22801	7.7286	8.08807	6.25862	8.6435	7.99477	9.47363	7.59691	14.6301	15.3143
OS12G0170800	194.312	88.6011	114.665	41.8283	35.6502	79.5803	12.0285	11.6781	14.5137	17.9815	9.1334	1.41481
OS12G0170700	19.6524	20.5149	13.4935	14.3477	22.3612	14.6498	11.3132	11.2608	12.6372	8.53073	36.3451	27.1138
OS12G0170600	23.4794	15.4811	23.4338	18.6076	14.8958	29.4502	24.6159	24.6051	23.512	22.4502	14.2414	19.5158
OS12G0170400	1.73691	2.3654	1.55987	2.36365	1.77472	1.68812	1.02539	0.780883	0.783562	0.543891	0.476347	0.260315
OS12G0170300	1.35646	1.41038	1.0018	1.15594	1.75901	1.26389	1.66065	1.84424	3.04141	9.73127	6.3713	4.86346
OS12G0170100	14.0662	10.6514	11.7646	8.93546	11.1146	15.8749	17.5764	16.8974	15.4944	13.6032	29.2131	24.5095
OS12G0169950	3.2569	1.07866	5.04183	1.0335	1.50367	3.30379	4.68627	6.35059	3.7795	3.65874	2.55168	5.05706
OS12G0169800	55.9102	50.6084	42.309	49.0219	46.8497	41.2563	60.8293	46.3125	49.2632	42.7085	28.9281	28.9475
OS12G0169700	57.8373	63.2069	59.4345	91.2114	70.9232	65.6769	92.5227	82.0723	85.769	81.1728	112.192	94.8305
OS12G0169600	0.432579	0.710863	0.498824	0.131626	0.808875	0.252198	0	0	0	5.36358	1.37264	0
OS12G0169400	21.9803	18.4458	22.3767	16.4568	22.4672	23.2209	10.8639	9.48928	10.1932	19.7203	9.91897	11.0977
OS12G0169100	7.45791	7.19929	4.84184	5.11879	4.3384	9.02456	6.70493	6.78224	8.01522	15.8245	11.7997	9.09908
OS12G0169000	3.927	3.533	4.52799	3.90675	2.5009	2.70916	0.237248	0.410498	5.18773	32.2418	19.4404	4.97648
OS12G0168900	239.118	221.115	303.01	313.056	274.694	340.706	232.791	244.934	279.451	309.855	338.047	275.598
OS12G0168800	13.3585	13.504	11.9701	15.3174	9.99592	9.85431	14.9813	17.3929	13.586	15.5073	12.6439	16.9879
OS12G0168700	6.23234	6.93602	8.14611	4.10539	7.35707	7.25129	0.487644	1.11476	2.69526	40.2103	8.43089	5.91428
OS12G0168400	24.2404	21.7204	18.4295	16.4267	18.9997	18.3508	24.3747	23.4884	22.5857	17.0302	34.1658	35.3251
OS12G0168200	9.91707	9.44377	8.11155	9.19705	7.44077	6.66082	11.2144	8.70079	8.40548	6.47196	9.54151	8.35881
OS12G0168150	12.4428	7.09587	3.11492	4.22672	2.1867	29.9145	2.47358	1.28488	2.44645	4.15133	0.426876	0.266178
OS12G0168100	147.147	86.28	51.8164	73.1682	32.3436	294.402	31.0926	21.6833	24.4489	37.6578	6.92283	6.74536
OS12G0168000	39.1531	54.5932	39.8538	60.5747	52.252	36.5996	51.8421	43.8197	46.9489	66.4165	46.317	46.8156
OS12G0167900	98.276	92.9518	96.804	84.3514	101.398	96.5642	82.8861	96.4912	123.338	105.901	227.003	237.188
OS12G0167700	1.60623	1.75878	0.96815	2.07907	1.5518	1.01658	4.43941	4.16395	4.66113	2.3838	8.97521	6.01253
OS12G0166700	15.5524	16.2787	20.495	25.0772	26.8576	25.4603	29.0103	26.1013	30.6468	27.8832	20.4998	27.1288
OS12G0166500	7.02717	6.22914	7.5857	5.04423	7.54303	6.44765	2.75172	3.32139	3.17539	2.18959	6.88495	6.50051
OS12G0166300	0.148237	0.0831133	0.13292	0	0.083349	0	0	0	0.202971	3.17407	0.768211	0.113938
OS12G0166100	0.953213	0.780082	1.13401	3.08835	1.87284	0.526181	0.683323	0.42594	0.513066	0.544057	0.172252	0.123965
OS12G0166000	36.8145	34.2819	36.5601	31.6532	29.8115	30.1641	48.6455	53.7962	46.9506	52.7033	42.7035	48.8249
OS12G0165900	2.54737	3.68104	3.04975	3.04583	5.09689	2.0577	2.42781	3.2236	2.16464	3.87355	5.21241	4.06614
OS12G0165700	55.0675	72.4667	48.3329	50.787	57.6998	30.8342	28.8091	34.7981	24.8871	30.2593	25.5771	24.0366
OS12G0165600	4.3961	3.24394	2.42983	1.09245	1.08165	3.12561	0.579535	0.402218	0.259877	0.102443	0.013903	0.0913041
OS12G0165000	36.0796	38.0477	36.4067	41.4666	35.3747	34.8008	39.9749	38.3198	31.6106	24.9027	23.0249	29.49
OS12G0164800	29.0242	27.6427	27.9574	21.0955	28.5159	27.1147	33.93	39.007	28.4056	21.6157	37.0105	43.9393
OS12G0164300	16.965	14.1588	16.4267	12.7627	15.4304	14.567	13.1119	14.4549	12.0572	14.0871	10.3571	11.1491
OS12G0163800	81.2313	66.5629	77.6868	59.1125	59.6726	45.0054	44.1547	51.9048	47.186	59.4816	44.4833	48.0549
OS12G0163700	0.0185698	0	0	0	0	0	0.0169915	0	0.0811276	0.774006	4.38076	0.374803
OS12G0163600	1.16307	1.63891	0.974298	1.02266	1.34983	1.25274	1.95442	2.12016	1.4665	0.765656	1.38664	2.14745
OS12G0163500	2.14862	3.54999	1.75123	3.21333	2.52839	2.38876	3.57737	2.2426	2.70827	2.22894	2.40345	2.35342
OS12G0163400	31.53	24.4362	31.8679	31.5678	28.4731	31.9737	32.5194	38.4355	35.889	38.7091	27.1581	34.9617
OS12G0163300	26.2797	33.8475	24.7676	32.3013	26.8622	23.6366	21.2809	18.0257	16.1168	13.5767	9.92797	12.6969
OS12G0163200	3.72853	4.18822	3.10474	4.85909	4.28557	2.82967	3.24031	1.98243	2.41863	1.34781	3.1709	2.25901
OS12G0162900	1.50187	1.80123	1.4833	1.6998	1.7461	1.73716	1.38458	1.55982	1.75957	0.829777	4.13484	4.32073
OS12G0162800	2.23346	2.05669	3.39274	2.16805	2.52696	1.84907	0.668057	0.596416	0.767177	0.408248	0.409191	0.304822
OS12G0162500	32.8373	29.2411	49.7498	43.1993	50.8177	34.7964	40.6109	38.0679	32.5977	34.9356	27.641	36.1115
OS12G0162400	7.51514	10.0015	7.76054	19.3546	12.5285	7.50867	4.03669	3.16515	6.51901	10.6225	8.16879	5.22837
OS12G0162100	70.6942	54.5133	62.1408	55.3059	43.5843	56.1386	74.9053	59.1526	48.1108	28.4576	26.2746	32.3533
OS12G0161900	2.62497	2.11737	2.71438	3.71606	4.63431	2.53576	3.72842	6.55159	3.07094	1.47969	3.28599	5.32105
OS12G0161700	7.58212	7.50489	7.31998	6.42954	8.03877	12.7189	12.4253	15.3586	6.08749	2.13501	3.59832	4.59599
OS12G0161100	12.6	7.34593	17.2015	14.9562	5.51766	21.8459	31.8095	26.1426	25.4034	17.454	7.85424	10.8618
OS12G0160900	5.35108	4.65117	4.76589	4.16864	3.67695	4.72729	6.16052	5.26256	5.3583	5.53726	3.34787	4.49525
OS12G0160500	12.2576	10.307	13.3507	6.56778	11.7367	8.39777	0.145522	0.564694	0.679956	3.10292	0.784011	0.415891
OS12G0160400	20.455	19.9837	21.916	20.2548	20.9961	19.4812	21.2056	20.2095	17.7996	12.8117	16.7501	19.7118
OS12G0160300	0.619508	0.49005	0.284548	0.279727	0.478301	0.522217	1.34344	0.962223	0.689645	0.378281	0.84818	1.0456
OS12G0160200	0.33102	0.448687	0.18786	0.373378	0.320456	0.84427	2.19398	1.40213	1.32829	0.502904	1.06217	1.43398
OS12G0160100	20.1282	44.0255	18.4026	20.5158	26.5751	12.3351	1.71941	1.69216	3.55776	13.4234	7.71605	3.27151
OS12G0159600	24.5166	41.7366	41.0575	42.5985	36.6198	30.8159	3.96121	5.15747	11.0666	66.9827	24.4547	6.97904
OS12G0159500	3.82651	5.05073	4.58845	2.73323	4.8577	2.95223	3.71957	3.57848	2.49073	0.859324	3.17902	3.50009
OS12G0159000	20.987	25.5547	39.1166	17.6094	34.6982	36.7255	14.7773	11.4038	9.97511	10.6699	10.6348	8.72739
OS12G0158900	0.414188	0.665407	0.265468	0.43145	0.934541	1.67052	0.318267	0.669338	2.14181	6.13684	4.46518	2.68081
OS12G0158800	2.56838	4.25381	1.78755	1.76598	2.32132	3.53947	5.09331	4.45702	3.56303	2.95244	6.40847	4.75745
OS12G0158700	26.2331	32.5373	22.3049	27.2692	26.939	13.5468	7.60168	6.5171	6.65597	17.6699	8.7654	5.06852
OS12G0158600	7.18115	7.88782	10.1705	15.8574	7.10881	10.7642	27.3421	18.4999	18.6621	21.9415	8.93427	11.0562
OS12G0158400	0.750546	1.55561	0.623976	0.867363	0.500691	0.176607	4.96861	8.12688	4.17276	1.33329	21.7696	19.8969
OS12G0158300	0.292566	0.452843	0.14146	0.960305	0.0763035	0.405826	7.49742	7.40013	5.23759	3.90992	6.92369	5.60682
OS12G0157700	0.419016	0.102404	0.185176	0.599481	0.154708	0.893836	12.345	10.3546	7.34086	2.09146	15.2617	19.6194
OS12G0157200	31.8908	33.7029	29.4436	37.9857	33.8608	31.965	33.2689	37.2976	34.7499	30.6529	23.7343	34.1174
OS12G0157066	0.124197	0.337218	0.198541	0.254131	0.0678053	0.435953	4.90949	6.01517	8.6371	12.2023	3.67526	5.60085
OS12G0157000	0.203097	0.84513	0.1466	2.24661	0.300218	0.584401	14.4615	7.22121	17.0461	12.5203	4.59932	6.94994
OS12G0156900	0.588949	0.765147	0.465272	0.169327	0.326257	0.589567	1.63533	1.4555	1.81043	0.940746	0.785671	1.30844
OS12G0156866	0.874381	1.46967	2.9665	2.85153	2.66355	5.71835	0.0380747	0.0427069	0.0930648	1.2314	0.228759	0.0282119
OS12G0156400	32.2743	32.4713	39.0801	37.3767	41.5149	39.1922	21.3889	21.162	39.2032	40.6135	67.0219	55.1212
OS12G0156000	2.84609	4.05018	3.79158	6.67457	5.58008	4.66407	5.14601	1.83712	2.53772	1.76028	4.2766	1.77337
OS12G0155400	1.19365	0.794833	0.375067	0.310899	0.387337	0	0.16695	0.336073	0	0	0	0.0606652
OS12G0155300	12.6026	11.2186	13.7038	10.3546	12.2078	12.047	9.23692	13.5158	11.7025	9.28272	12.5292	13.7146
OS12G0155250	1.62808	0.880433	1.86444	0.423959	0.864966	1.07068	1.26142	2.72815	1.36815	1.21712	2.43716	2.32119
OS12G0155200	1.34827	1.00906	1.1958	0.568765	0.811798	1.59135	0.977532	1.62664	1.18033	0.733077	1.23719	1.08523
OS12G0155000	0.414966	0.324511	0.312108	0.920052	0.0270998	1.15203	2.25447	1.13425	0.327091	0.232398	0.0686342	0.199025
OS12G0154800	0.73493	0.0860042	0.859874	0.668407	0.359746	2.02538	0.939934	0.531839	0.356584	0	0.036406	0
OS12G0154700	1.10157	0.281287	1.73967	0.74747	0.677041	1.5927	0.338181	0.322973	0.189423	0.0776639	0.0794941	0
OS12G0154600	8.31251	7.56582	6.45719	8.34085	7.01063	9.09627	14.0402	9.81763	9.90637	9.40759	10.7155	8.8866
OS12G0154400	1.59221	1.05376	1.65555	2.35949	1.17312	1.393	2.9122	2.48501	4.62007	3.29144	5.65763	4.82644
OS12G0154000	15.3396	14.1098	14.6466	14.8685	12.6699	17.7027	18.698	16.3965	16.6002	16.1199	16.2385	14.0994
OS12G0153900	3.43769	2.32341	3.21527	4.31391	2.21033	2.43764	1.13029	0.803672	2.01518	3.59435	3.07828	0.523156
OS12G0153700	2.2092	2.99391	2.20975	3.77319	3.52428	1.78636	2.89552	2.9842	3.59184	1.79544	2.83156	2.69081
OS12G0153600	1.77062	1.12816	2.77539	1.24402	1.71509	2.29565	1.38602	3.02858	2.83357	1.96414	2.67701	3.12121
OS12G0153433	9.05267	7.67404	6.95897	6.7522	6.2039	14.5219	11.8738	6.5317	9.19957	7.08513	10.2372	6.43234
OS12G0153200	31.6646	14.6922	50.2967	15.0088	29.6968	32.286	0	0.117978	0.0306388	0.309717	0	0
OS12G0152900	21.4655	9.78538	22.8207	9.6232	9.24521	10.0687	2.41983	3.21571	1.98234	1.07142	0.471811	0.849333
OS12G0152800	7.95446	8.55114	8.4192	4.05688	7.47672	6.25065	2.79327	6.06705	3.64345	6.44525	8.39305	7.8219
OS12G0152750	17.4077	24.891	16.892	21.5228	25.1651	14.392	5.14062	9.43964	7.7922	9.81927	13.9551	10.2643
OS12G0152700	100.437	96.6243	116.766	162.913	88.6612	66.2862	102.756	73.3677	127.849	96.1456	42.2762	64.6688
OS12G0152600	4.63698	4.10924	5.0801	4.47215	4.37552	5.30194	4.40141	4.72975	4.61161	4.81323	2.89154	4.35237
OS12G0152100	1.94992	3.17503	1.65699	1.23808	2.67338	1.60256	0.14682	0.192413	0.185407	1.26455	1.32507	0.0466235
OS12G0151900	4.54825	4.81678	3.70397	6.67649	4.62464	3.37187	11.3986	10.0264	5.99413	3.77475	8.51128	7.38107
OS12G0151750	0.267276	0.150502	0.102371	0.102838	0.0706	0.150857	0	0	0	2.21413	1.17366	0.0913041
OS12G0151600	0	0	0	0	0	0	2.00384	0.284587	0.539252	0.132517	0.183359	0
OS12G0151500	16.7931	18.6002	17.016	9.3084	18.4493	23.9086	15.1342	12.0062	11.3138	15.9708	18.4713	12.3113
OS12G0150200	29.8155	18.2715	71.5307	27.2822	95.614	92.0552	9.33523	9.24944	14.8904	6.70776	2.91655	12.4658
OS12G0150100	188.342	210.643	165.542	207.306	197.904	186.6	193.594	144.644	255.765	224.843	382.359	309.548
OS12G0149900	49.1299	40.1208	48.596	33.9079	35.5708	76.8041	146.297	109.858	59.9632	18.2744	46.1118	59.2343
OS12G0149800	60.5882	76.562	52.1185	57.947	65.9273	49.2664	62.2177	75.4722	75.4848	64.7124	116.666	140.966
OS12G0149700	0.172786	0.326942	0.113368	0.0175565	0.201509	0.415537	0.533406	0.320609	0.307697	0.472287	1.17896	0.886396
OS12G0149300	2.81366	3.43056	3.84085	2.15562	2.27359	1.0182	0.0185436	0	0	0.380183	0.113958	0.0176087
OS12G0149100	20.4499	24.8124	16.7113	23.9813	19.2923	9.4478	16.3086	9.40419	13.9078	17.187	13.4011	7.03193
OS12G0149000	6.94738	4.01201	2.20865	1.65893	1.66392	11.4105	0.520622	0.498981	0.632814	2.85899	2.72595	0.39589
OS12G0148700	1.15003	1.38562	0.963027	1.41947	1.12214	0.79506	1.88769	1.77867	1.08505	0.826037	0.847029	1.05217
OS12G0148600	1.83589	1.76661	1.19022	1.24554	1.3674	0.996434	1.17549	0.567299	1.08592	0.603011	0.941013	0.810395
OS12G0148500	14.1106	23.9711	14.9861	42.6788	25.3992	26.4048	27.7484	20.1992	30.9682	35.7078	30.9015	17.1098
OS12G0147800	137.413	111.513	226.047	119.343	191.231	961.124	53.7232	48.1751	71.2115	211.132	58.6171	61.394
OS12G0147500	18.6085	15.7312	16.0637	12.1437	14.1434	16.1702	11.4461	15.0745	17.9265	18.6538	27.3342	27.694
OS12G0147200	2.82665	0.656957	10.7712	24.5344	4.55019	7.32921	0.714912	1.23137	34.6669	118.361	10.5261	9.1566
OS12G0147000	0.444397	0.855195	0.925351	1.16569	0.885232	0.50152	2.05716	2.35955	2.3474	1.21057	3.26028	3.14938
OS12G0146500	0.869824	1.51515	0.957328	3.62992	2.1072	1.28319	0.453597	0.217144	0.233867	0.0626066	0.21302	0.023059
OS12G0146400	1.44525	1.4597	1.18113	1.64031	1.57485	1.35988	1.8812	1.22029	1.33051	0.816182	1.2846	1.90422
OS12G0145900	3.40817	3.5759	1.38836	2.37384	2.09134	2.37354	4.99992	4.45757	2.66867	1.35854	5.80345	3.07772
OS12G0145700	42.9892	38.1416	68.9148	98.5353	64.6889	86.3124	69.5541	52.1632	69.1072	59.0419	48.1819	54.7991
OS12G0145566	46.3411	60.8985	48.5396	81.0858	72.0045	47.3997	31.6906	32.9381	50.3407	40.778	58.9128	63.632
OS12G0145500	7.33925	8.15119	7.68233	5.2155	6.03697	5.01644	11.3564	11.7422	10.7246	9.94402	9.59521	10.983
OS12G0145400	4.47984	4.15652	4.25754	2.12362	3.80011	3.3904	1.31647	1.22804	1.05722	1.17679	1.42507	1.06835
OS12G0145200	1.51	1.27531	0.986457	1.89961	1.65194	0.617662	1.39526	1.4255	1.38833	0.410694	0.723207	1.23161
OS12G0145100	17.17	20.2904	12.1141	59.5215	14.0142	15.1979	18.8691	11.5811	31.1595	26.3308	18.1608	10.0849
OS12G0144700	4.15309	4.25036	3.75876	3.20267	4.01042	28.21	6.94113	6.442	3.85481	4.26775	5.75897	4.79376
OS12G0144600	25.0544	31.4256	13.7671	23.215	22.7094	41.6168	77.5751	88.9202	64.6242	45.6938	61.412	73.1339
OS12G0144200	0.418912	1.13834	0.89158	0.832619	1.00113	0.444071	0.119164	0.459178	0.367479	8.19066	3.34833	0.492854
OS12G0144000	32.6636	33.2064	47.013	27.1965	38.6754	43.8856	21.6096	25.5945	21.0021	29.8038	19.0988	21.0231
OS12G0143900	7.73603	13.0043	6.55791	35.1911	12.2486	6.50204	13.9575	7.33192	12.4257	7.21047	3.02486	3.35761
OS12G0143800	0.229723	0.212242	0.309759	0.269273	0.238983	0.28774	0.616799	0.437493	1.5637	10.6475	1.89357	2.05985
OS12G0143400	2.13436	2.24478	1.27594	0.843919	1.38165	0.961472	3.9366	2.46887	2.0635	1.38391	3.71702	2.62053
OS12G0143300	20.394	22.4761	15.2099	20.6629	18.66	15.5082	20.6328	21.7866	20.7471	26.4573	29.7941	27.4827
OS12G0143200	5.43309	4.85586	5.45156	5.12003	5.14929	6.13788	5.3399	3.74497	3.58338	3.65032	2.42728	2.82792
OS12G0143100	14.5582	14.7057	16.7639	15.0051	15.6973	15.3808	8.19561	9.51935	9.69366	10.3699	12.1838	12.3475
OS12G0142900	15.4861	18.7173	14.1128	16.7327	14.4219	16.3612	15.793	16.9318	22.3949	34.4437	18.83	21.7172
OS12G0142600	0.826688	1.25783	0.982223	0.93645	0.853117	0.653557	0.938719	1.06268	0.876826	2.86155	1.24271	1.05605
OS12G0141900	1.72639	1.8551	2.01049	1.49266	2.34978	2.30387	1.18363	0.968246	1.87559	2.09167	2.32481	2.31636
OS12G0141600	12.0241	8.71501	9.69484	3.52033	6.31991	6.74476	15.4908	18.6452	10.2344	10.8249	12.1036	11.1215
OS12G0141500	4.84991	5.13942	5.25765	7.49696	6.50403	5.08608	5.5896	4.09125	5.85892	5.23092	6.49163	4.92748
OS12G0141400	8.59556	9.39529	5.7698	8.00673	6.55925	8.28043	10.1869	6.00078	8.53849	5.6179	9.8679	9.89281
OS12G0141000	0.39209	0.523889	2.40634	0.98398	2.40723	0.246534	0.0783874	0.0320072	0	0.0374366	0	0.279006
OS12G0140600	11.0518	13.4683	11.5547	13.8737	11.9576	10.0198	10.192	7.82628	8.08336	5.80824	8.60637	7.82547
OS12G0140300	3.35373	2.5717	3.43924	2.82389	3.01543	2.26803	2.11501	4.06581	3.63343	3.27623	3.27903	3.51984
OS12G0140266	3.63956	4.14132	3.16911	4.14457	3.90638	2.5311	11.28	9.41158	9.85773	10.9091	10.2134	11.6802
OS12G0140200	0.892899	1.43348	0.867605	0.237346	0.865698	1.88583	0.813761	1.01936	1.18663	2.92489	5.20001	2.421
OS12G0139600	5.92346	5.79629	3.49664	4.56536	5.09243	5.04225	7.4227	7.56508	6.61641	5.29152	7.82138	6.81417
OS12G0139500	23.8351	21.4976	18.3673	15.3431	14.8016	12.9937	13.1615	13.2514	10.7055	8.07588	12.0995	10.193
OS12G0139400	17.7267	25.7871	18.1406	13.3019	19.4222	35.627	3.33535	4.67052	1.73406	2.43687	3.75333	1.61854
OS12G0139300	3.6455	3.60835	2.60802	1.1137	2.54572	7.88118	2.74568	5.89073	2.94131	3.97441	8.60128	8.01661
OS12G0138900	53.6487	46.0689	61.7844	69.8819	42.4613	25.4978	42.3732	47.6289	69.3618	82.173	27.5452	44.0011
OS12G0138800	0.112262	0.0793341	0.114406	0.226141	0.19738	0.165215	0.227984	0.208549	0.370765	12.6088	5.66093	0.684497
OS12G0138166	6.28463	6.50659	4.52074	4.28847	6.23526	3.76633	6.7073	7.36973	5.65467	3.60841	7.75274	8.09165
OS12G0138100	3.45273	2.88631	1.87129	3.27631	1.70615	0.989924	1.39653	0.985735	0.980902	0.543844	0.301989	0.48388
OS12G0138050	7.65011	4.60786	7.21003	11.4258	3.31377	5.24696	47.607	41.5047	36.0479	13.4092	14.7792	21.0856
OS12G0137700	0.126981	0.14215	0.145243	0.0243176	0.0236908	0.14269	0	0.0176538	0.101331	1.13306	0.0397255	0
OS12G0137500	55.7594	37.9091	57.4773	44.829	34.1617	42.5894	73.6337	66.5401	54.1104	45.2701	31.2484	40.1823
OS12G0137400	2.39801	0.762239	3.98341	1.13281	1.833	1.63608	3.84213	3.46502	2.72915	2.29082	1.54052	1.91695
OS12G0137300	18.2057	14.9368	16.9748	19.427	15.1762	13.1936	21.2243	21.3792	20.5782	27.2451	8.79255	13.5847
OS12G0137200	8.76606	9.38867	9.1468	6.77796	11.355	8.16558	1.17299	2.13444	7.01353	78.4045	25.391	13.3892
OS12G0137100	37.8056	39.2648	89.4085	76.6995	91.2625	195.448	75.844	64.9915	105.928	203.324	80.4019	111.472
OS12G0136900	6.36294	5.84351	7.88597	4.7078	6.61606	4.73702	18.8163	22.2017	11.7281	6.0917	9.08966	11.2228
OS12G0136600	2.46438	1.97165	2.42331	2.88115	3.09224	2.68269	4.80093	5.81143	7.96117	4.99286	8.36226	7.80649
OS12G0136500	652.94	732.071	579.828	359.236	719.427	709.849	320.867	417.175	325.643	659.813	281.57	394.925
OS12G0136300	1.83061	1.9237	1.29017	1.56501	3.3003	4.90334	1.43081	2.24018	1.24091	0.84246	1.35976	4.03822
OS12G0136200	15.4519	14.8501	16.2352	13.4397	16.0439	12.4406	14.6758	15.313	14.8742	18.3832	21.9777	19.2292
OS12G0136100	0.0190774	0.192809	0.0684246	0.0635854	0.152619	0.593814	0	0.0159864	0.298689	1.52996	1.20698	0.139152
OS12G0135900	24.7791	27.7736	22.4885	23.4832	24.0563	16.553	19.928	15.3324	18.9889	18.7449	32.8527	27.1976
OS12G0135850	0.444023	0.778706	0.0998494	0.701514	0.821759	2.38702	0.163386	0.402935	0.489892	0.240139	0.452597	0.0445276
OS12G0135500	1.03557	1.76965	0.770952	1.21645	0.547987	2.36358	0.958325	1.1998	1.8318	1.49548	1.48873	0.491184
OS12G0135200	0.364704	0.851638	0.304159	0.526102	0.423012	0.639194	0.691414	0.540317	1.10081	0.699391	1.92845	1.14154
OS12G0135100	1.1176	1.46232	0.920176	0.277798	0.211533	0.813685	0.291605	0.133516	0.149774	0.645468	0.506837	0.345303
OS12G0135051	0.188265	0.0347163	0.0313885	0.139525	0.108884	0.609349	1.18759	0.340463	0.149556	0.816585	0.7335	0.0637305
OS12G0135000	2.79853	7.02345	3.55939	6.14834	5.83532	2.62674	4.10066	2.36299	2.08918	1.83453	2.43633	1.99951
OS12G0134700	0.0350631	0.0193095	0.0222854	0.141737	0.0914971	0.0380052	0.0186648	0	0.0605362	1.21986	0.147314	0
OS12G0134200	9.29548	9.97746	8.11437	9.77398	10.2895	7.07212	8.16436	9.62405	8.21726	5.35404	8.52239	7.21167
OS12G0134000	10.6809	12.4474	13.4595	8.84058	11.516	23.0743	11.9158	10.4748	8.01512	12.4512	5.76485	5.30555
OS12G0133900	2.84417	3.79962	1.87991	3.20134	3.44087	1.91901	0.988041	0.947727	1.05651	2.20497	3.26657	1.85794
OS12G0133700	4.17394	5.02866	2.9351	4.68849	3.49019	2.01597	4.89743	4.10008	3.89173	2.74021	3.56765	3.47374
OS12G0133600	9.63173	9.23743	8.73967	13.2892	10.4954	8.06292	11.5163	8.30722	8.09606	7.17535	10.552	7.45462
OS12G0133400	4.26	3.24149	4.87138	4.94981	2.64119	5.58924	7.32181	5.78105	4.62455	2.90412	1.03573	2.25599
OS12G0133201	0.87472	0.767208	2.13989	1.21542	0.720094	1.40575	3.69242	4.98105	3.84544	3.01736	2.99694	5.4437
OS12G0133100	3.2391	3.37062	2.91462	8.10965	3.87403	4.3162	17.0974	9.91804	11.2331	6.6536	6.01798	8.77901
OS12G0133050	12.7549	11.2672	11.9053	8.71713	10.9387	11.1436	12.666	10.3123	11.0283	10.5039	29.3028	22.2145
OS12G0133000	2.18798	3.99972	1.87225	3.44071	4.90676	1.71728	2.68529	2.79757	2.27225	4.02081	2.35865	1.68924
OS12G0132900	2.62415	2.8726	3.07139	4.43904	3.2817	2.42301	4.34097	3.98216	3.04359	3.10892	3.45906	4.41295
OS12G0132800	1.82738	1.87671	2.50587	2.24525	1.89771	0.773594	4.30541	6.2713	1.48638	0.65462	0.195339	0.872191
OS12G0132400	10.1982	11.0469	9.81448	12.7407	8.45643	9.7894	8.70344	4.59478	6.59812	4.11375	7.12789	5.37095
OS12G0132300	0.327827	0.171699	0.0827166	0.375433	0.112647	2.37032	0	0	0	0.105533	0.0540698	0.0400401
OS12G0132200	13.9992	9.49474	18.0555	12.1669	8.56035	13.2368	15.695	16.5275	16.18	23.6142	12.402	18.4716
OS12G0132000	41.8612	59.3133	25.6879	59.1254	35.8221	74.3042	81.4164	60.4958	65.304	80.9403	70.8152	50.1043
OS12G0131701	5.66238	4.50665	8.98628	2.68563	9.47738	7.40339	2.76695	5.75552	4.53011	3.4219	7.00006	8.81167
OS12G0131400	23.2896	17.2549	21.1156	12.8562	13.8373	39.0082	5.01812	6.95598	6.31051	2.71179	4.18514	3.15319
OS12G0131300	1.60748	0.708281	1.42235	0.808215	1.77713	2.57408	1.75365	1.64832	0.979812	0.538638	1.81036	1.24445
OS12G0131266	7.68311	9.3558	10.5049	12.4188	11.4201	9.07956	11.3736	12.9844	11.2783	7.57498	12.2215	14.0409
OS12G0131200	3.51523	1.15024	4.71711	1.61272	1.90228	10.2065	1.60271	1.62417	1.52717	1.06782	0.348256	1.16569
OS12G0131150	12.4966	5.86405	60.7031	6.33184	37.7489	41.204	12.9718	18.2558	11.791	16.2146	10.2565	21.2186
OS12G0131100	19.0099	15.6862	48.0628	35.7415	53.4621	50.8246	31.4217	21.0182	23.1146	20.8801	13.0318	19.0796
OS12G0131000	36.9313	35.5838	31.5332	35.5571	29.246	44.3217	46.1323	37.7449	42.6891	36.9104	34.2788	35.0183
OS12G0130900	2.96835	2.62203	1.42222	2.73962	1.99843	3.2329	5.17626	5.54639	6.31211	4.99421	5.58879	4.94706
OS12G0130200	1.07358	0.915365	0.973236	1.05114	0.935323	0.621794	0.18	0.406387	0.377372	0.125455	0.048869	0.282252
OS12G0130100	2.43373	1.21146	2.21632	1.04119	1.06295	2.59545	3.10339	2.38615	1.34377	0.760102	0.803318	0.645262
OS12G0129700	4.10149	3.79821	4.4112	2.97249	3.0095	3.49984	5.50319	6.03759	3.55548	2.32714	1.82012	2.39769
OS12G0129650	2.82269	4.12925	3.92292	2.77165	3.32397	3.25891	1.71287	1.59119	2.69656	2.51132	4.64342	3.67468
OS12G0129400	9.69351	8.78926	7.45179	8.50558	6.84825	5.67199	7.39834	6.99638	7.18923	5.23167	10.8933	8.35362
OS12G0129350	0.981695	0.510333	0.585731	0.882655	0.739053	0.404239	1.21754	1.62223	1.50969	0.548418	0.767487	0.795767
OS12G0129300	0.803092	0.666467	0.415164	1.56373	0.787733	0.540793	1.63702	1.25721	1.00972	0.769264	0.821112	1.19233
OS12G0129000	15.1909	17.7753	18.1912	16.7608	17.5445	14.3883	14.769	14.5029	14.2965	16.7722	15.1298	11.1026
OS12G0128800	1.52784	1.73281	1.33522	1.03933	1.33025	0.999176	1.87999	1.90517	2.06697	1.67595	2.33526	2.52782
OS12G0128700	33.3513	36.4611	50.1792	47.1007	41.3005	33.5957	18.8339	27.8892	28.7605	88.7454	22.4111	21.3258
OS12G0128600	20.7055	23.2603	24.8156	32.7849	22.4441	24.0425	38.5144	25.744	30.8417	23.5486	26.96	20.5478
OS12G0128300	2.66626	4.38503	1.97661	2.34981	4.30945	1.39351	2.45101	2.28476	1.04989	2.10802	1.78011	1.76089
OS12G0128200	0.554562	0.531826	0.177474	0.293301	0.419498	0.885822	1.43802	1.15632	0.727775	0.277938	0.718913	0.84731
OS12G0128000	0.652749	0.811536	0.4561	0.797822	0.63062	0.857773	1.09186	0.949505	0.424943	0.212643	0.696625	0.44685
OS12G0127900	3.56436	2.01403	2.42467	1.61883	2.31423	2.44141	1.92146	2.66606	1.94659	1.86188	4.72351	4.20053
OS12G0127800	4.09729	3.13429	1.8033	1.66246	2.15445	2.3962	4.7202	3.29276	2.9193	8.48223	4.31928	0.64052
OS12G0127650	0.647289	1.06853	0.588793	0.75435	0.597628	0.652153	1.92441	1.51214	1.99386	1.60233	3.48433	2.144
OS12G0127500	8.69715	9.92452	6.84792	8.0983	7.74983	7.99565	9.34156	7.63284	6.10309	4.12403	3.87986	3.58562
OS12G0127200	4.65318	3.98332	10.843	6.77899	6.61741	4.26105	0.433932	0.34188	0.732091	0.696838	0.195443	1.93991
OS12G0127100	1.07494	0.860006	0.662223	0.467296	0.698559	0.436652	1.48178	0.719291	0.598496	0.743211	0.605485	0.793178
OS12G0126800	17.6698	18.022	18.5214	12.477	17.1455	12.6425	12.9873	17.1789	13.2056	17.1672	15.2144	17.3653
OS12G0126300	0.880107	0.795405	1.03955	1.16586	0.796863	1.38967	8.31262	3.11533	3.21336	1.06536	3.14365	4.43043
OS12G0126200	8.60449	6.08713	9.21937	6.7355	5.76392	8.85105	9.38551	8.80781	13.1579	13.7289	8.55156	13.5038
OS12G0126000	1.14598	1.38975	2.31054	3.16065	1.76378	2.40872	4.70045	3.62859	4.85179	7.21582	4.62656	3.79716
OS12G0125800	0.144796	0.0796437	0.0947836	0	0.0482125	0.414091	0.646797	0.172228	0.428384	1.30194	0.486421	0.332533
OS12G0125500	3.57612	3.39141	2.44414	2.69011	1.77811	6.58488	1.68775	1.33715	1.23132	4.26225	2.61639	1.59344
OS12G0125400	14.1925	15.8274	15.4615	14.9999	14.405	17.2306	12.5057	15.8762	14.5868	16.0716	22.2763	20.5461
OS12G0125300	0.693734	0.691671	0.556246	0.26322	0.283495	0.401995	0.908732	0.917776	1.31201	0.697921	4.60359	2.71985
OS12G0125200	1.94393	2.56469	1.41136	1.39537	0.607594	1.16846	2.82252	3.072	2.64504	2.06845	2.7142	1.8421
OS12G0124500	30.1648	31.9255	29.3148	54.0526	27.6281	28.4367	130.458	137.634	104.738	99.8742	60.156	42.0764
OS12G0124400	11.0033	11.5049	12.542	11.7057	12.3902	12.7442	16.8878	17.3126	16.7442	12.0823	10.4117	11.4533
OS12G0124300	3.23835	3.13293	2.21413	1.72145	2.61904	2.65161	3.94854	2.97927	4.06981	3.00402	4.66075	3.32029
OS12G0124200	247.476	302.323	208.929	272.081	263.156	240.744	262.102	232.561	372.6	404.653	746.191	580.914
OS12G0124100	5.69621	4.76445	6.34034	3.49096	4.97285	4.5343	11.349	13.7474	11.3252	6.95477	13.5103	14.2544
OS12G0124000	3.63582	7.2399	3.77732	3.99164	5.90755	2.35797	5.3355	3.79437	5.23418	65.1524	27.1648	10.2776
OS12G0123900	50.7358	60.0029	58.436	98.1782	60.8107	65.4122	56.9767	52.2496	60.42	78.7077	77.2492	52.3885
OS12G0123800	4.67821	1.61897	4.63035	1.19894	1.44219	8.09623	2.70619	2.68348	2.25701	3.2955	0.840654	2.73278
OS12G0123700	38.2307	18.0589	33.2937	86.855	18.0123	53.7795	337.182	276.697	298.904	359.178	64.1314	158.279
OS12G0123500	31.2021	62.5768	21.1404	21.7682	24.0501	48.1539	17.0778	23.8519	18.9944	43.5259	61.2972	13.525
OS12G0123300	1.47794	1.98469	1.13914	2.30436	1.63323	0.673972	0.98496	0.699411	0.929887	1.95531	0.89135	0.653452
OS12G0123200	10.6735	8.3881	12.2764	10.5308	8.47489	6.24746	8.24207	8.2515	9.24685	12.1204	8.8495	7.86606
OS12G0123100	17.4548	23.3866	14.2478	21.2758	18.2582	14.4517	18.9921	15.6316	17.9325	25.1482	27.9539	20.9928
OS12G0122100	1.19385	1.98876	0.905656	1.5365	0.848297	1.21089	2.70984	3.15971	3.83811	6.04181	5.99768	5.38939
OS12G0122000	3.31598	2.68642	2.03944	3.31171	2.74931	2.57141	6.38656	10.1244	12.5437	14.8334	30.5837	25.1081
OS12G0121600	0.13955	0.0926801	0.0117941	0.151342	0.0671421	0.0804537	0.125556	0.0326604	0.555867	0.328984	3.35404	1.17687
OS12G0121400	21.2825	27.4144	21.17	22.1706	21.6839	11.1994	11.6606	12.2593	14.1293	20.8304	23.1212	25.0661
OS12G0121300	0.598799	1.83999	0.505504	3.16942	1.58346	0.515656	1.5125	0.902931	1.23236	1.14988	0.907217	0.996129
OS12G0121200	3.06574	3.26378	1.94401	0.960819	2.71341	1.63585	1.08091	2.79473	0.830266	0.776912	2.39505	2.20591
OS12G0121100	12.7321	13.3514	10.3906	11.2696	15.776	11.8353	12.2401	13.0459	13.6399	18.8783	36.347	24.8712
OS12G0121000	37.2395	51.5118	38.8435	49.3945	36.3085	25.8203	4.91618	8.7112	6.41199	12.2957	3.17036	1.71273
OS12G0120500	3.58278	2.95831	4.06284	2.96818	1.75929	4.77289	0.577072	1.08709	0.662125	2.06287	1.43221	0.552045
OS12G0120400	3.13758	3.73258	1.46634	1.40741	2.79687	3.58045	8.04466	6.18991	4.08179	4.19189	11.1121	9.84579
OS12G0120200	4.4561	4.53171	4.67343	5.60783	4.72665	4.3027	4.62189	3.99885	5.28526	4.12374	4.46692	3.8197
OS12G0120100	14.4981	13.3231	6.25866	19.2186	7.85258	12.0589	4.2672	2.50831	25.2106	7.89641	6.13541	6.75409
OS12G0120000	0.215167	0.178489	0.236194	0.282066	0.186121	0.232592	0.496754	0.466971	2.65804	0.994866	2.45498	2.8263
OS12G0119800	3.98332	4.77603	9.92474	15.1248	6.65996	5.12212	16.9748	11.4359	19.3057	38.0617	6.85472	9.161
OS12G0119700	14.7061	14.3322	15.7293	16.2694	15.32	10.2404	16.5307	16.9765	17.1625	13.7704	11.4064	16.8558
OS12G0119600	10.1412	10.968	7.80996	17.5808	8.46051	9.04825	15.383	8.94848	12.7272	15.5268	11.1659	10.1124
OS12G0118800	41.7835	46.3967	47.5752	42.428	47.5762	40.715	52.943	53.2599	50.844	65.61	48.8462	62.4389
OS12G0118700	3.15492	3.73091	3.13854	3.58215	4.57513	2.58586	3.27529	2.90618	2.40824	1.76401	2.0771	1.55893
OS12G0118400	43.9203	62.3745	52.1841	57.9193	78.2903	75.732	21.7917	26.9774	26.7751	41.8058	32.3602	27.1513
OS12G0118200	41.0489	50.0382	41.1119	35.035	51.2103	44.9261	35.4807	32.5131	28.9924	23.9202	16.7991	18.9731
OS12G0117900	0.478961	1.12074	0.580553	1.58885	0.653239	0.67933	2.89771	1.77745	2.29237	6.43808	4.88296	3.87084
OS12G0117850	0.746531	2.89569	2.30585	2.81632	7.81277	1.0257	1.04748	0.69842	0.774945	1.57293	2.64545	1.23809
OS12G0117600	3.51017	7.04906	2.04223	1.98314	3.49238	2.63223	6.53659	5.25969	3.06414	2.07054	5.54194	5.10159
OS12G0117300	1.41763	1.47335	1.15004	1.10114	1.23219	2.25346	3.01423	3.33213	2.94282	2.36012	1.77015	2.5018
OS12G0117100	0.784863	1.00824	1.26654	0.933965	0.639074	1.51082	2.26296	1.2047	1.5153	4.26217	0.504943	1.10539
OS12G0116900	3.51179	1.26433	3.93888	0.777062	1.31366	3.91141	3.09971	4.57002	2.84893	5.82648	3.57942	4.57732
OS12G0116700	3.27595	2.98177	3.61419	2.49843	3.44913	3.36712	5.34067	4.81198	9.2272	0.948984	10.4596	2.96423
OS12G0116600	6.2547	5.54726	7.77658	10.3335	6.05643	4.27199	16.6836	15.6409	19.5322	11.5902	8.74317	10.8924
OS12G0116400	12.7265	14.2713	12.8647	15.8509	11.337	15.8945	12.4092	14.7174	10.6462	7.95892	5.6476	7.49587
OS12G0116200	14.7467	16.3665	9.09567	9.21697	11.5331	21.62	39.4751	33.202	24.8538	22.3968	30.3149	21.1415
OS12G0116000	8.64595	12.0424	8.99836	9.9849	10.948	7.72566	15.7821	22.8274	15.1131	15.2764	23.8778	18.1198
OS12G0115950	0.717829	1.01619	0.555411	0.902514	1.23061	0.822482	1.43531	1.53559	0.950362	0.88353	0.553448	0.817106
OS12G0115900	7.88467	13.8662	6.48048	10.6934	12.331	5.85695	8.82118	12.359	9.05355	31.5171	24.8425	19.0111
OS12G0115700	0.315432	0.162493	0.252829	0.283582	0.135371	0.399506	0.0972459	0.178422	0.217249	16.7843	6.12151	0.493451
OS12G0115500	0.149611	0.0818382	0.121219	0.516631	0.0412127	0.271961	6.17189	4.21381	16.5059	214.098	61.6243	10.9824
OS12G0115300	0.282587	0.347249	0.28515	1.03347	0.557423	0.801231	1.45264	3.44081	8.45913	314.234	63.1528	5.88047
OS12G0115100	43.7797	107.205	43.6067	201.544	106.4	69.6088	267.856	174.809	275.188	133.457	141.005	65.7738
OS12G0115050	49.4248	167.869	37.9754	380.048	149.92	91.1831	454.848	275.382	202.22	1118.37	275.031	56.1706
OS12G0114900	6.00306	10.1245	6.42384	11.4584	8.79985	8.12364	30.1786	31.4226	16.5881	114.378	24.327	4.26915
OS12G0114800	8.44224	7.06424	10.9535	17.5549	5.80445	30.058	22.0178	24.7526	177.532	706.066	805.89	116.306
OS12G0114500	3.73383	5.62929	12.9941	49.0104	7.98696	9.95999	211.684	243.205	228.257	116.128	96.7701	129.294
OS12G0114400	0.675872	0.53849	0.439054	0.514722	0.754433	0.692058	1.05058	1.10261	0.857858	0.546562	1.09706	1.04252
OS12G0114200	13.8565	12.8127	15.4443	13.206	14.2777	14.5222	15.1216	15.1419	14.0738	11.9529	10.5088	15.2908
OS12G0114100	40.5645	32.2131	51.8324	39.6472	31.8952	51.8922	3.91915	5.83543	17.3517	63.2215	7.0892	8.83051
OS12G0114000	14.4879	25.4591	93.8744	83.6899	97.0697	29.8089	2.39232	2.06539	1.55087	6.36421	0.856046	7.2666
OS12G0113900	7.37461	5.70703	3.71052	4.68442	4.20709	5.68529	7.1487	5.36353	7.75578	6.21584	8.2128	5.44405
OS12G0113700	1.12105	0.596379	1.75147	3.94653	0.872873	1.69718	0.291893	0.532915	1.64677	16.7835	1.12008	1.39377
OS12G0113600	0.815038	0.731231	0.798163	5.06127	0.838836	1.44274	1.15343	0.658312	2.62001	39.0953	1.81048	3.08236
OS12G0113500	97.8459	87.3579	178.667	142.501	100.611	220.04	40.6189	52.1318	128.402	193.516	54.0326	83.1843
OS12G0113001	0.535256	0.295862	0.356155	0.904204	0.472291	0.363779	1.2529	0.491202	0.76239	1.16238	0.705412	0.227746
OS12G0112800	126.033	91.4014	179.318	128.958	113.868	174.234	92.2569	67.0166	77.9068	75.2317	40.7579	48.0756
OS12G0112600	10.9651	11.1305	9.87924	10.3127	9.82742	9.09638	10.598	11.0799	9.67251	9.28562	8.53694	7.92858
OS12G0112500	6.15931	5.97037	6.08043	10.0187	5.11521	4.11882	8.25802	6.18017	5.01469	4.17825	3.78067	3.83049
OS12G0112300	6.42009	7.06052	6.15657	8.71962	5.25138	5.35539	11.7505	9.04999	9.87364	6.5576	5.38759	6.51932
OS12G0112200	66.2682	55.3745	71.1344	71.7433	50.1368	45.9038	59.0453	59.5092	63.9197	95.6712	30.1723	38.0978
OS12G0112000	26.4987	15.9217	21.3529	7.26151	9.7318	69.9623	6.81151	10.3699	7.07427	12.3146	11.2184	5.06568
OS12G0111900	4.33439	5.24525	6.63023	6.94248	3.9453	6.62998	4.0036	4.03753	4.69034	3.07722	4.59149	4.30119
OS12G0111800	21.5299	12.8124	34.0306	7.83637	4.10119	8.9989	1.7764	1.71817	1.42016	0.801036	1.13627	0.622491
OS12G0111750	1.40862	3.46238	0.918759	2.82629	0.898085	0.680427	2.37478	2.50169	0.732479	0.81247	0.831587	0.607027
OS12G0111700	3.96719	3.32295	2.40451	2.69681	2.37596	2.72127	6.65783	6.36399	4.85804	4.30495	5.87599	5.10815
OS12G0111600	188.879	127.092	191.693	198.77	131.613	298.976	64.9361	90.3491	71.1043	131.193	76.1049	42.5407
OS12G0111500	2.47385	2.7649	3.23753	4.73139	2.90524	4.79395	0.288012	0.371818	2.61228	26.0162	8.02846	1.69924
OS12G0111400	0.550221	0.35395	0.748034	4.48031	0.2393	0.932039	9.63469	12.3543	7.71061	1.87923	9.38614	10.4177
OS12G0110400	16.4782	15.3743	15.0541	15.2354	15.1598	12.0054	12.9004	15.7808	15.4789	26.6926	19.8847	19.1148
OS12G0110300	24.8474	14.5979	21.9674	11.3993	17.3576	12.6295	20.8648	33.2045	25.471	25.8887	35.6793	38.3544
OS12G0110100	5.32325	3.41386	5.37207	3.53616	2.91182	2.30268	4.58635	5.76918	3.8565	4.39769	2.06302	3.76536
OS12G0110050	3.92107	2.31566	7.53697	1.51286	2.69484	4.31265	1.38263	4.91263	2.31834	3.87856	2.80546	6.37456
OS12G0110000	16.5592	13.3864	18.4149	11.0708	15.047	14.3625	12.4302	16.7516	12.184	10.7097	11.8115	13.6867
OS12G0109900	13.5749	13.9907	14.1151	15.9956	14.3122	8.72032	11.2962	13.7248	12.0335	8.43267	9.99905	11.4268
OS12G0109750	1.069	0.344024	0.565408	0.307761	0.294692	0.819668	2.64407	2.15642	0.876939	1.45904	0.543772	0.678423
OS12G0109700	0.971614	0.441704	0.327798	0.837068	0.255094	0.359554	2.80734	2.59803	0.925105	2.01488	1.16523	0.372844
OS12G0109600	1.11589	1.78252	1.00272	0.882096	1.37548	1.94034	1.31294	1.17397	0.978942	1.20907	1.49928	1.49463
OS12G0109200	43.2312	60.7047	32.0064	31.3758	56.7923	27.8922	21.1372	20.8462	12.3737	3.17638	6.35252	6.24703
OS12G0109000	1.48045	2.92845	1.83603	5.51427	3.53533	2.54876	3.7727	2.46574	3.48848	3.87918	3.37297	2.80652
OS12G0108600	0.200453	0.239375	0.32273	1.77403	0.0574459	0.441475	15.3192	10.6717	6.40467	5.98272	8.26644	7.247
OS12G0108500	1.97486	4.54328	2.03832	6.89948	3.00928	3.13333	7.6169	4.00105	4.82329	2.76183	2.96617	2.4327
OS12G0108350	0.653364	1.06906	0.609332	1.3796	0.954997	0.308371	1.11228	0.843507	0.565989	0.790853	0.457676	0.555775
OS12G0108200	28.6308	28.5403	29.05	26.8967	28.7252	27.5956	33.8793	25.6505	24.5237	23.6598	16.5307	16.7059
OS12G0108100	4.87795	4.27572	5.88031	7.64019	4.64641	5.14144	6.73588	7.11467	9.12506	15.9525	7.82253	7.15785
OS12G0108000	1.4635	1.6083	2.5889	1.13066	0.574505	2.49145	0.0723698	0.0337149	0.195285	0.295982	0.543627	0.22152
OS12G0107700	0.0451962	0.0993187	0.0763284	0.0993605	0.0548967	0.494584	0.102916	0.19305	0.304098	0.443524	3.6635	1.23604
OS12G0107500	10.8567	14.3688	14.2131	20.2817	13.6975	13.6302	6.17042	8.18805	4.77206	13.7517	9.22667	4.19523
OS12G0107300	5.91388	6.04204	5.31968	4.61539	4.54572	6.96495	5.43396	5.69547	7.41784	6.46332	8.91275	4.89309
OS12G0106900	60.8631	57.4555	67.0686	48.1232	60.1955	58.0925	73.0543	80.2777	63.839	72.0437	69.9833	82.1363
OS12G0106801	12.7639	4.7187	15.5842	3.08835	10.6955	9.16653	6.29177	17.2016	9.94449	17.4059	21.756	30.1461
OS12G0106700	17.3826	21.0411	15.7489	12.282	21.0487	10.5516	11.4725	17.5219	11.6868	17.8454	18.9748	21.3862
OS12G0106600	3.03603	3.02046	2.9103	2.42989	2.90394	1.32412	2.4484	3.29383	3.95586	6.70933	5.37501	6.71856
OS12G0106550	5.53174	6.18924	6.73253	7.02445	5.86415	4.94237	5.85661	6.46012	5.79098	8.66807	5.99177	6.23673
OS12G0106300	7.73218	9.95021	6.467	4.46948	4.61158	30.757	4.14417	4.91502	7.31929	29.6533	15.5944	8.35581
OS12G0106200	5.14738	5.39703	3.37291	3.05817	3.8306	5.52005	4.6687	5.56067	5.6234	10.7138	6.01714	7.77603
OS12G0106100	8.36261	8.73227	8.83699	7.43393	8.2692	5.06413	5.94235	9.49434	9.45682	15.3047	16.6266	19.2251
OS12G0106000	102.557	79.8247	102.191	88.8849	81.382	42.1323	157.493	200.581	165.414	295.858	114.775	212.397
OS12G0105975	1.35382	0.157147	1.98304	0.198341	0.460478	1.38163	0.517005	2.22274	1.14201	1.65459	0.643066	1.8652
OS12G0105962	1.43315	0.640662	2.29948	0.632549	0.480422	1.40846	1.17401	2.28616	1.29315	1.37435	1.23555	1.64903
OS12G0105800	1.61148	1.16116	1.50846	1.01076	0.739348	1.10358	0.5002	0.945061	1.37122	4.24347	0.904609	0.596045
OS12G0105700	9.66814	8.75492	9.85357	9.78724	7.60303	11.5487	12.6914	9.91701	10.3604	7.51442	6.40399	5.71548
OS12G0105600	4.7061	2.08021	3.5736	3.35739	1.37872	3.25468	8.15889	8.12013	8.17203	14.9661	2.72798	4.10893
OS12G0105500	4.79572	2.51996	3.57031	6.65662	3.34077	3.26028	21.8248	18.1234	18.3285	9.65871	10.8349	12.2532
OS12G0105300	1.85554	2.67686	3.82067	1.875	3.54891	0.890994	1.01881	1.80285	1.17345	7.28158	3.10397	1.95157
OS12G0105200	15.666	15.2553	14.7234	15.2206	13.4997	13.4991	13.4349	12.1875	13.8888	7.95556	26.5914	24.0315
OS12G0104800	89.702	122.15	65.214	129.629	114.871	101.985	177.276	99.0313	133.235	87.4925	108.253	75.4123
OS12G0104766	0.0313024	0.0857781	0.51037	0.0624231	0	0.107545	0.014321	2.77005	1.50406	0.569032	0	1.5933
OS12G0104700	10.556	9.23021	9.90174	12.1679	9.69742	17.6154	14.0772	11.1043	11.122	11.6484	9.34511	10.4341
OS12G0104400	2.56539	1.24699	1.27734	1.43577	0.494999	6.78108	2.5117	2.20692	1.8521	4.6454	5.76705	2.17882
OS12G0104300	15.2545	12.897	14.7386	11.4084	13.3239	15.1923	11.8058	13.1959	9.56494	7.95064	6.15225	8.512
OS12G0104200	6.31084	6.1338	3.02437	2.86543	3.15475	5.07383	2.95231	3.38059	2.00321	1.34797	1.21127	0.610211
OS12G0103580	45.9913	49.5219	41.667	35.289	51.4553	42.2745	76.33	71.7555	65.335	51.4506	72.795	81.2608
OS12G0103500	18.3541	32.3994	12.9858	26.5751	24.0906	15.2621	35.9119	23.6864	26.3045	22.1191	30.6965	26.4333
OS12G0103300	26.2228	38.322	31.0928	47.7671	40.7366	48.8767	58.2042	42.4038	49.9834	40.0743	48.7534	39.505
OS12G0103000	15.4485	14.6626	15.175	11.7548	12.8137	12.0087	10.7315	13.6345	10.6561	13.3642	14.9867	12.1058
OS12G0102600	1.35906	1.95569	1.24398	1.10085	1.87964	1.42737	1.24115	2.47815	1.54785	5.51975	3.73742	2.69401
OS12G0102500	15.8154	17.3316	17.2052	13.066	17.6246	9.51305	15.1853	20.5685	13.578	16.5214	20.2071	16.7549
OS12G0102400	26.5355	23.1116	28.8812	22.5374	24.9345	24.1597	24.1321	25.9929	25.2347	26.2746	22.0049	26.1495
OS12G0102350	13.0881	9.80639	12.8024	5.31169	10.5378	11.9637	10.0766	14.7542	9.69027	13.739	13.9674	11.816
OS12G0102200	33.3123	33.8467	35.0008	32.8974	32.7682	31.2231	36.5328	45.617	50.3191	42.9066	66.7113	69.6797
OS12G0102100	8.07202	8.26187	11.0993	5.04583	8.69467	11.726	5.16417	7.05472	9.41366	15.5477	13.1345	12.9437
OS12G0101800	3.73497	1.26233	1.48337	0.223588	1.15658	0.679084	0.0581316	0.167654	0.0677114	2.39901	0.59758	0.162504
OS12G0101000	1.25091	1.08405	1.13514	0.964726	1.30728	0.788342	1.30311	1.17569	1.29901	1.27969	1.5995	1.29418
OS12G0100100	94.8968	115.188	99.924	128.758	123.156	56.3085	94.0427	89.5789	132.104	111.388	107.573	125.233
OS11G0708600	30.0898	27.9247	32.0712	22.0542	28.1247	27.1825	38.7486	42.025	31.8683	29.3377	28.3739	35.1344
OS11G0708500	1.2976	1.08573	1.00841	0.716573	0.720917	2.03062	1.79641	1.70513	1.74084	3.7163	4.85848	3.39291
OS11G0708400	9.90771	9.35544	7.66484	8.28151	7.08563	6.62319	18.4509	17.3179	13.479	30.7307	22.3436	12.6807
OS11G0708100	0.342385	0.35523	0.441016	0.528497	0.602387	1.70943	0.215998	0.0916277	0.49887	0.630458	0.69182	0.347698
OS11G0708000	8.64591	8.69258	5.87775	8.5633	7.49799	7.32684	23.803	23.6982	21.5646	20.3599	32.2083	33.3473
OS11G0707900	4.72597	4.62625	4.39489	4.53098	3.85635	4.20958	7.15127	6.48658	6.02601	13.2936	6.08753	4.62887
OS11G0707800	54.7474	67.6463	65.7799	94.8735	55.1585	55.1905	91.5551	72.7879	85.7615	61.0013	46.9152	55.7093
OS11G0707700	38.488	39.1742	42.7613	41.446	33.7993	36.6672	39.9172	40.1699	35.2468	34.1583	42.804	40.8701
OS11G0707600	10.6643	17.4754	10.9938	18.5832	15.5257	12.2695	20.8968	19.7192	25.4301	27.7714	38.6509	28.82
OS11G0707300	52.3803	27.1332	32.9948	28.3926	24.116	40.6959	8.3188	12.3781	12.7604	24.9146	10.6108	6.49566
OS11G0707000	16.5286	32.5711	23.1084	14.261	31.9304	29.9329	1.30603	4.52013	12.9085	614.403	146.728	34.4012
OS11G0706801	0	0	0.0354067	0.0915815	0	0	0.288897	0.427889	0.766489	2.16745	0.648549	0.622807
OS11G0706600	0.0347249	0.0387711	0	0	0	0.0700435	0.515008	0.0366165	0.197623	1.58105	0.260559	0.0362831
OS11G0706100	12.4321	11.9713	10.5833	8.59767	10.1097	6.12014	8.9411	11.9222	9.15191	11.3699	9.19249	10.5206
OS11G0705900	1.14939	0.802392	0.464283	1.21152	0.767078	0.792484	2.57366	2.87701	0.610852	0.290078	0.568002	1.1367
OS11G0705200	1.21066	0.64334	2.26271	1.26602	1.1597	1.67581	3.54573	3.74044	2.3923	2.95858	1.3744	2.49455
OS11G0704800	4.55122	2.31315	7.96425	6.29643	3.26999	14.6712	2.1073	2.27525	3.07689	3.6477	1.38488	1.95941
OS11G0704700	18.0879	17.8592	17.4199	21.1527	20.5196	16.0351	16.8059	19.092	23.2585	17.6579	31.5753	35.9144
OS11G0704600	50.0598	42.2394	86.6988	91.7619	60.1182	169.647	195.109	168.06	188.658	197.518	89.5894	132.98
OS11G0704550	7.45257	8.62128	6.63035	8.13314	8.73408	4.84685	9.64694	8.94692	9.48824	10.0973	12.2585	11.7603
OS11G0704500	2.14078	0.536092	2.22905	2.82648	0.426843	2.43725	2.81881	3.34004	4.5974	3.11237	0.541359	1.8797
OS11G0704300	1.40705	1.7954	0.769891	1.65044	1.34622	1.13316	1.11811	1.53309	1.6659	0.989597	3.37318	2.19361
OS11G0704000	4.65228	4.44015	4.43344	3.32591	3.10383	5.06745	9.8768	6.17602	5.06666	2.84337	5.82671	5.35263
OS11G0703900	1353.05	1402.92	863.101	1034.73	1125.58	835.049	1796.74	1975.82	1281.15	570.298	905.945	1609.96
OS11G0703600	17.2618	21.7078	12.4728	16.476	18.6209	10.2333	12.9738	16.7944	11.5295	61.82	18.4087	10.5218
OS11G0703400	28.8931	31.2924	60.1138	45.9256	56.1486	43.3564	22.8307	18.2665	18.2908	24.993	11.0361	13.919
OS11G0703100	0.903239	3.74863	0.798026	0.674702	1.47538	0.285127	0.124533	0.0349209	0.300845	2.23871	0.437993	0.206954
OS11G0702700	9.2237	6.81868	5.71102	5.86808	6.20334	5.36327	3.62717	3.75077	3.72522	4.09266	3.77201	4.24468
OS11G0702200	2.06824	1.12214	6.4347	10.6805	1.21565	1.31696	3.02311	3.60023	12.2167	34.2613	4.63183	5.01941
OS11G0702100	45.7388	35.6253	76.2417	117.843	25.188	31.3847	54.6005	38.606	72.656	80.2641	33.1349	27.5499
OS11G0701900	2.44546	4.0656	3.13984	6.66453	1.33747	1.61885	0.56862	0.311414	3.74951	2.65057	0.839202	0.776928
OS11G0701800	13.2136	14.4415	30.0037	48.8339	19.034	48.3621	75.176	58.0235	61.4982	20.1627	13.1395	25.5782
OS11G0701600	46.6146	29.6631	134.47	88.3777	66.2534	88.0481	27.9071	36.4133	44.1884	33.8138	6.76708	13.1329
OS11G0701500	19.4667	11.97	40.1454	21.9692	10.82	16.3781	17.0734	13.843	28.8058	23.1801	1.71682	7.57529
OS11G0701400	0.644773	0.358841	1.25439	0.998827	0.363949	2.24126	1.54626	1.75642	2.59996	4.68626	0.812616	1.69888
OS11G0701200	8.90905	5.28927	12.9065	9.85361	2.13977	8.68017	14.966	8.61133	10.3792	11.1533	3.40866	4.93013
OS11G0701100	10.8857	2.81178	16.8501	26.3829	3.13285	16.5961	115.254	72.8548	137.572	106.005	59.0188	90.1156
OS11G0701000	0.447439	0.316134	1.43591	2.13413	0.465814	1.07361	1.22977	0.787205	4.20699	11.9391	0.797675	2.43191
OS11G0700900	1.79065	0.978943	4.94665	3.83667	1.35901	3.81042	1.23164	0.801617	6.39353	16.2556	1.39636	5.60936
OS11G0700500	13.0609	21.2107	8.66966	2.8623	14.6881	7.36592	0.831369	0.899076	0.454034	0.883669	0.604699	0.319729
OS11G0696200	7.01747	5.47403	8.30119	7.16252	8.76659	8.06145	29.4569	23.0972	16.2698	15.169	21.5181	18.3741
OS11G0693800	0.810672	0.830479	1.90767	0.290313	0.0684264	2.43695	3.08172	2.03831	0.296659	4.46502	1.61798	1.88253
OS11G0692000	4.36534	2.96895	4.82245	2.58697	3.3336	4.43102	3.69506	3.70053	2.03827	2.13554	1.95986	1.64753
OS11G0691100	4.51798	9.04966	6.85013	11.9293	8.46429	8.92637	0	0.224969	0.599819	0.240276	0.44682	0.0776015
OS11G0689650	2.61864	1.5969	2.26967	1.37276	2.41261	1.31171	1.47968	1.56849	1.23912	0.841942	2.65929	1.97357
OS11G0689400	8.21936	3.13304	13.6089	1.88769	5.53908	6.85882	5.96783	11.7612	7.21927	8.9795	11.7326	17.5042
OS11G0687200	0.108602	0.0362363	0.0380585	0.202202	0.18336	0.15289	0.0361918	2.01368	6.39598	0.37311	6.64326	1.24835
OS11G0687100	0.732056	0.25252	1.08457	0.673169	1.04358	2.744	2.97998	11.4747	33.0479	3.82601	71.9694	10.4746
OS11G0687001	0.67706	0.34063	1.4556	0.160991	0.642865	0.376692	0	0.0220742	0.0125862	0.029124	0	0
OS11G0686900	1.65469	0.873317	2.53881	2.37979	1.47173	1.1148	0	0.0181153	0.0248375	0	0.0102615	0
OS11G0686500	3.17971	3.10378	2.49773	1.955	2.05837	2.14021	3.07505	2.20615	1.59145	0.549447	0.76914	1.08944
OS11G0684700	2.99801	2.02283	2.26218	1.25233	1.51626	2.50148	5.26716	5.15178	2.57279	0.948521	1.53897	2.13419
OS11G0684000	15.6617	7.87161	13.4208	37.048	7.29686	24.3757	32.2794	25.0376	42.9647	61.842	9.92947	20.1913
OS11G0683600	0.493847	0.588212	0.402171	2.00994	1.62639	0.461491	0.603198	0.448502	3.25539	9.28071	9.16245	2.64724
OS11G0683500	1.16795	1.22097	1.7063	0.596045	1.23227	1.16858	0.988051	2.1357	0.871183	7.01555	1.98632	2.5101
OS11G0682501	0.418484	0.179962	0.168721	0.117653	0.33231	0.555232	0.401463	1.34124	0.366999	0.34889	0.259572	0.284774
OS11G0682300	55.1327	53.406	56.7827	43.2959	51.6028	46.9827	55.592	53.4731	54.6099	44.7043	59.332	62.542
OS11G0680200	0.59183	0.377174	0.475514	0.201418	0.23205	0.497607	0.383661	1.03509	0.40268	0.526322	0.591602	0.881433
OS11G0679900	1.0125	0.886201	0.508974	0.67945	0.768938	0.759161	1.95031	1.24788	0.940321	0.710399	0.983213	1.35128
OS11G0679700	0.383273	0.25782	0.243982	0.827142	0.226605	1.55435	1.09493	1.29032	2.0873	9.56709	6.0578	2.68164
OS11G0678200	8.97501	9.9609	7.55835	10.0678	9.35124	8.85146	15.8107	14.0104	17.3874	13.7053	34.2591	28.6209
OS11G0678000	4.19993	4.83852	2.63334	2.59312	2.84205	5.85942	1.27364	1.11385	0.766431	0.790317	0.505587	0.287209
OS11G0677500	2.28686	2.30559	1.55171	0.919463	3.3781	1.59688	4.16424	4.64994	2.99708	2.20691	6.80181	7.94057
OS11G0676800	2.16299	1.12578	2.38551	0.798524	1.2225	1.29776	0.989277	1.68664	0.833869	1.02511	0.89399	1.36754
OS11G0673900	4.53617	4.57731	4.48284	2.07085	3.73578	3.11379	2.37751	3.6113	1.78673	2.68895	1.95392	2.15612
OS11G0673600	2.85783	1.77924	2.1764	1.42765	1.82903	1.34155	0.434258	1.19129	0.776034	0.837768	1.81251	0.885449
OS11G0673400	0.496116	0.150502	0.634329	0.673594	0.306274	0.367453	0.041878	1.1236	0.263058	1.0417	0.168578	0.601513
OS11G0673200	24.3918	22.9923	62.0511	96.2716	42.8561	38.3544	11.0787	24.4723	36.6632	35.5309	15.2655	14.181
OS11G0673100	0.8701	1.18579	0.881376	3.71458	1.21873	0.870694	1.7219	0.650324	1.18139	0.830119	0.67555	0.621469
OS11G0673000	0.966304	0.552726	0.896212	0.497037	0.724626	0.796314	1.33209	1.79235	1.39204	1.52258	1.48777	1.71597
OS11G0672300	85.7451	52.8293	74.22	50.2454	30.567	48.1803	33.4513	30.0826	32.1025	79.5775	16.8485	24.0184
OS11G0672200	4.45763	3.50952	3.77157	3.15667	1.23367	2.16503	0.304561	1.32718	1.48141	0.179159	0.573884	0.314823
OS11G0671950	1.75573	0.047119	2.81977	0.1297	0.538265	1.03224	0	0.709643	0.0969734	0.0587124	0.397338	0.391782
OS11G0671100	83.1541	43.6645	28.8492	35.3597	20.6528	72.2195	72.2858	79.6623	63.5585	104.793	50.0534	24.0305
OS11G0671000	1212.92	1335.88	869.756	1449.04	968.495	519.836	659.906	830.962	617.795	1037.01	586.492	570.955
OS11G0670900	8.95221	13.4245	11.2327	16.047	9.31442	15.9251	0.544914	1.41508	0.759867	1.81289	1.12181	0.537202
OS11G0670800	0.82068	0.788269	0.994761	0.704556	0.978559	1.24644	1.05623	0.998725	0.372868	0.617576	0.903205	0.792415
OS11G0670700	2.04884	2.18982	1.7728	2.70173	2.50469	2.15149	1.6323	1.63423	1.25317	0.834619	0.972042	1.25038
OS11G0669100	13.0263	11.1399	41.4858	14.897	31.1582	23.3751	20.7387	16.9043	9.52729	1.93278	2.99815	6.32279
OS11G0668650	1.07252	0.277875	1.34068	0.167091	0.187624	1.67582	0.561715	0.744755	0.344693	0.318485	0.0933203	0.359326
OS11G0668300	4.83401	7.32054	23.7473	5.91961	9.51682	3.96552	1.64249	1.12478	0.911264	0.120543	0.546908	2.61389
OS11G0668100	3.22932	2.72916	4.46522	4.28749	3.70195	3.21821	0.931609	1.01926	0.994227	2.18255	0.516519	0.703452
OS11G0667700	2.88087	3.30361	4.85993	2.79384	6.36703	2.91611	2.34056	1.60683	1.76022	2.21347	1.40766	1.39397
OS11G0667400	1.46309	3.86822	1.45176	2.44576	2.11923	1.05723	0	0.218934	0.0878312	0.110029	0.0750761	0
OS11G0667000	2.90667	2.38384	4.67524	3.00787	1.9805	1.31638	0.0327678	0.16294	0.232434	0.104447	0.028824	0.0939557
OS11G0666200	16.6041	22.4548	74.2174	30.2619	34.4658	32.4064	3.10454	1.69529	2.04872	0.768627	1.37642	2.95005
OS11G0666100	1.71646	1.85803	2.15054	1.23257	1.77754	1.11658	1.09189	0.812971	0.673516	0.151712	0	0.268069
OS11G0666000	21.8217	22.9364	17.4962	16.1822	11.3532	15.2146	25.6882	20.5044	11.3546	5.59052	3.7556	4.76432
OS11G0665950	7.46554	10.6815	9.04671	3.44173	9.09554	4.21412	1.28839	1.84642	1.35663	0.876464	0.641857	0.0510105
OS11G0665600	39.6144	33.9419	64.8764	28.2392	26.6488	8.11975	1.84109	4.84419	3.00325	5.76075	1.57431	2.799
OS11G0664800	7.57403	3.63308	7.84376	4.56463	2.85698	11.8613	1.31755	1.43067	1.92517	1.34508	0.778873	0.569169
OS11G0664500	8.73115	6.64291	9.89814	6.52466	8.41576	16.8322	4.71967	5.87776	3.9418	2.7889	3.31954	4.48902
OS11G0664400	5.15137	8.04938	32.3187	9.43647	12.4516	4.38651	0.991305	0.953792	0.288461	0.2518	0.242256	0.227241
OS11G0661900	4.34923	4.61191	28.6614	7.11761	23.0862	18.6451	12.161	7.98819	8.19586	4.06645	15.9474	9.02998
OS11G0661800	2.86393	2.28025	16.7183	3.12018	10.9218	11.7462	0.271999	0.439787	0.491449	0.887649	0.409306	0.464335
OS11G0661600	0	0.0438984	0	0.0805564	0.0221067	0.329325	0.0184811	0.0414589	0.0688115	1.57395	4.72415	0.244912
OS11G0661400	115.393	142.584	100.035	139.243	133.912	98.1909	104.896	96.8393	89.8242	88.7298	89.1667	78.1247
OS11G0661300	2.74611	3.71477	2.18082	3.37832	2.98662	4.28442	3.9051	3.53113	3.23078	2.88005	2.33987	2.34527
OS11G0661200	7.30322	5.42165	7.04495	5.4448	7.10388	13.8535	10.3349	10.1941	8.37231	7.78176	7.10356	9.79274
OS11G0661101	6.81234	6.12703	5.65529	4.17079	5.00012	8.55811	5.24098	4.0019	5.1602	3.4875	8.65025	5.79463
OS11G0661000	7.53551	6.1204	8.37013	4.29866	6.04603	8.56069	6.61269	7.40138	7.56815	7.94422	7.52093	8.55301
OS11G0660700	1.11128	1.65494	0.897582	2.04821	1.81615	1.94063	2.5331	2.47349	2.90385	2.40891	3.21708	1.96021
OS11G0660500	1345.63	1960.7	1131.28	2354.26	1677.65	1229.58	906.782	911.949	1167.2	968.252	1452.39	1425.16
OS11G0660400	22.71	28.0093	20.9362	17.1856	26.3243	19.9543	18.6593	18.8127	18.4996	26.881	25.4011	22.8401
OS11G0660300	6.03878	3.32345	5.80093	2.03441	3.18856	3.89822	4.94488	9.19136	5.42363	5.63386	10.6236	12.0133
OS11G0660000	8.23198	6.40635	5.64062	4.04118	4.79371	8.79421	4.63762	6.32104	3.92805	9.10825	7.50387	4.69073
OS11G0659500	29.5124	28.8598	26.6985	26.6232	29.3079	30.5814	32.6094	34.0403	31.138	37.9191	40.4226	35.7087
OS11G0659400	4.53153	4.20119	3.9706	2.94511	4.08273	2.85375	2.8242	4.45575	2.75129	2.56104	4.75986	3.8632
OS11G0659200	0.525156	0.193095	0.64631	0.0590572	0.274094	0.448595	0.0622159	0.375595	0.397401	1.11515	0	0.0590791
OS11G0658900	0.0144916	0.0158845	0	0	0	0.0838521	0.190041	0.0739699	0.212935	1.75266	0.0669513	0.218519
OS11G0658800	10.5717	7.0161	13.6221	8.28944	11.7019	17.2567	7.28069	7.56199	5.43855	12.3475	9.83827	5.7241
OS11G0657300	19.1615	17.2529	13.4197	25.6679	14.9274	20.6401	17.2978	9.32847	18.152	15.3664	27.522	18.1075
OS11G0657200	14.1067	18.0101	12.8532	17.048	16.4639	11.347	17.6249	13.4471	15.6559	13.0448	16.1237	16.8872
OS11G0657100	9.00689	10.4132	9.20823	12.7532	10.2973	8.51096	6.79623	8.57132	8.8395	26.3283	9.43988	8.04233
OS11G0656700	0.0823823	0.179052	0	0.338984	2.11501	0	0	0	0	0.111554	0	0
OS11G0656100	1.58657	1.18045	1.05297	0.943197	0.862292	1.57261	0.826263	1.39388	1.3373	3.4217	3.13427	1.61566
OS11G0656000	18.6792	27.3779	28.3784	56.9957	54.8528	35.4982	1.05589	1.39491	2.15199	9.08567	2.18675	0.856936
OS11G0655900	48.1433	61.8969	104.805	65.576	133.49	121.106	0.709397	1.3819	5.34058	40.8545	18.5319	3.40306
OS11G0655800	42.7414	32.8361	41.2318	46.3313	30.8494	38.5098	43.6753	47.1885	44.2842	47.3453	23.32	27.8045
OS11G0655300	1.37402	0.814814	0.667047	0.458348	0.651144	1.24555	0.665838	1.51504	0.619482	0.286238	0.977812	0.956781
OS11G0655000	3.93719	6.40496	3.6797	5.05081	5.14971	3.04904	4.3051	3.8664	4.77122	3.72672	5.99499	4.32862
OS11G0654800	1.68853	3.78974	1.55059	1.63889	2.58652	0.996498	0.131507	0.190926	0.360693	1.77702	0.740163	0.451419
OS11G0653300	0.00846131	0.00927461	0	0	0	0	0.017776	0.0173681	0.250621	1.69103	0.799055	0.238463
OS11G0652100	3.2855	3.41496	1.98497	2.20621	3.14926	1.86203	2.53697	4.8506	3.49673	2.62397	7.48998	6.39506
OS11G0649700	3.37404	2.60337	1.81386	0.916119	0.46858	2.8905	0.719149	1.33655	2.16998	6.02881	2.82397	0.695017
OS11G0649600	9.21335	7.5135	13.7669	4.4056	4.86646	18.024	2.05105	3.00545	6.95569	22.1994	4.3526	3.54115
OS11G0649500	0.854171	2.11971	1.49117	2.18797	0.617254	2.64384	0.25452	0.494715	0.938926	4.89727	1.06974	0.145012
OS11G0649300	1.11963	1.31741	1.04466	1.35734	1.53423	1.35606	0.945207	1.15017	1.07305	0.231987	0.31747	0.901465
OS11G0648800	0.0906194	0.0796324	0	0.303837	0	0.0719315	1.36326	1.03496	0.341578	0.394868	0.134489	0.183804
OS11G0648400	2.63136	3.09995	2.75349	4.15417	3.40062	3.09178	6.10819	6.42307	5.18878	2.56356	4.49331	3.8378
OS11G0648100	17.539	11.0757	12.4089	12.606	9.4014	30.5085	11.4404	11.6925	14.1878	60.6453	16.4467	10.6815
OS11G0648000	25.0344	25.3235	27.6553	24.8107	21.5463	21.5373	12.9823	16.496	17.199	31.7832	17.582	15.5074
OS11G0645600	1.31685	1.29051	1.1911	1.45328	1.80271	2.05474	0.0899657	0.651897	0.372014	0.987619	0.678882	0.839379
OS11G0645400	0.377698	0.265388	0.266077	0.401218	0.478416	0.557884	0.0632964	0.254834	31.0898	205.41	278.816	5.71677
OS11G0645200	13.2366	15.4391	12.9241	12.4696	15.2995	8.55708	10.468	11.9947	9.13187	13.9553	14.5874	10.6572
OS11G0644800	30.0822	24.712	30.304	24.4312	26.3403	29.6207	1.46014	2.68289	2.27625	4.77877	2.55793	2.25265
OS11G0644700	0.105526	0	0.20923	0.146037	0.0662191	0.973266	0	0	0.986656	83.9541	39.507	0.39426
OS11G0644600	0.564976	0.945951	1.39876	0.80315	1.20013	0.823525	0.125908	0.320206	0.296737	5.95701	1.74934	0.794825
OS11G0644100	0.673378	1.16041	1.15048	1.88567	2.82405	1.16017	0.889775	0.854335	0.649538	1.5424	6.73551	4.00245
OS11G0643800	3.22957	3.34827	1.22738	2.58282	2.05675	2.30806	0.642963	0.289786	0.512664	0.381428	0.736601	0.698468
OS11G0643700	22.8277	21.7296	18.8573	16.4539	21.6941	16.3323	21.5675	25.746	21.9779	16.3451	36.3298	39.4503
OS11G0643600	24.9661	17.497	19.5334	28.7943	17.536	13.0738	0.804041	1.13582	2.84324	7.6665	1.88025	0.736564
OS11G0643400	1.66662	1.96358	0.304071	0.383556	0.900892	0.742028	1.99175	1.46429	0.398383	0.482282	0.347293	0.289411
OS11G0643100	3.41973	1.10575	2.26605	2.64408	0.555479	0.7709	3.91884	1.25414	10.9026	2.93405	0.251778	5.84533
OS11G0642900	1.75904	1.34426	2.83474	3.1709	2.22335	1.56146	1.34289	0.466292	1.94682	1.0293	0.852459	1.08067
OS11G0642800	21.2397	22.6129	29.5981	35.659	22.5072	15.0679	22.4668	15.7537	24.4149	27.1837	14.4788	18.8968
OS11G0642400	3.23582	0.999848	2.05962	1.36693	0.234443	1.11364	1.84019	0.560903	7.59751	2.11578	0.269824	3.438
OS11G0641500	1.05162	0.503092	2.4989	1.18401	0.410713	2.31501	1.9897	2.55862	2.37294	0.123571	0.605897	1.80443
OS11G0641300	1.55037	2.17069	1.0393	1.55161	2.4259	2.96808	0.703278	1.29417	1.83916	4.78515	2.12041	1.25037
OS11G0641200	37.777	33.3968	36.4753	27.6215	38.1778	34.136	43.8401	42.0985	40.3757	34.9523	47.9721	44.7749
OS11G0640800	0.703346	0.61081	1.52829	1.35027	1.21816	0.834389	1.06344	1.18807	1.25777	0.854361	0.894921	1.24413
OS11G0639100	0.827804	1.41907	0.816528	1.56773	1.45754	1.08393	1.05931	1.00341	2.02482	1.59219	1.46053	1.01707
OS11G0639000	25.0555	28.4912	25.6601	37.1314	25.608	16.394	30.4061	24.5098	25.5596	34.5465	23.26	24.9532
OS11G0638900	142.057	172.796	125.702	223.326	186.649	91.4974	80.9779	77.3483	79.6808	169.468	114.662	102.885
OS11G0638700	2.13475	0.622122	2.29808	1.06342	0.952161	2.83879	5.10622	4.96304	3.288	1.8565	1.92459	2.03925
OS11G0638200	2.55884	3.55867	3.50437	2.03878	4.08646	3.83272	1.77211	2.20332	1.57096	0.984216	1.31117	1.25721
OS11G0638000	24.5037	28.5044	21.6357	21.0193	28.7555	15.834	14.3101	19.0421	17.8933	48.8824	45.7415	39.3353
OS11G0637800	63.069	71.1436	48.5982	84.0603	61.6368	49.2305	85.4822	82.0358	75.4185	62.7459	56.6807	49.873
OS11G0637700	21.7348	22.3383	27.2324	26.5367	26.1825	35.6718	24.2126	20.57	24.3948	21.7623	23.279	21.9995
OS11G0637501	90.6561	81.8082	135.06	122.917	105.017	267.193	96.6772	72.272	90.2022	72.7703	65.5653	85.5191
OS11G0636900	50.1465	47.6477	44.9396	40.0868	43.8426	43.9654	54.5154	45.0133	54.7761	59.7697	56.2349	53.4022
OS11G0636600	3.93247	4.09091	3.0628	5.3352	4.70422	4.00188	1.76309	1.67171	3.40997	9.26059	8.1631	3.47944
OS11G0635500	0	0	0	0	0	0	0	0	0	1.37501	0.0778859	0
OS11G0634902	6.90229	10.7567	4.90766	10.8131	4.37462	1.22121	0.0255659	0	0.324065	1.63928	0.0674668	0.0490287
OS11G0634800	1.05825	0.191018	3.19886	0.280197	0.240197	0.119658	0	0.0237909	0.062198	0.507544	0	0
OS11G0634500	181.196	169.899	156.445	179.405	141.134	179.759	115.165	83.8692	139.937	133.265	231.293	166.895
OS11G0634350	37.6663	50.2553	27.2683	20.2504	24.1745	4.31982	2.8992	4.0878	7.24087	36.6448	1.26563	3.05203
OS11G0634200	186.91	146.272	61.674	119.873	57.3233	193.714	196.65	142.536	162.239	348.534	61.7084	56.343
OS11G0633800	4.48708	3.83137	3.51616	2.28448	3.11426	4.98651	7.42984	6.93631	4.80425	2.65357	3.78978	3.7931
OS11G0633600	1.53753	1.75493	1.19198	2.66588	1.84314	2.6591	0.0865235	0.222699	0.166007	0.76214	0.30221	0
OS11G0633500	8.20294	5.85123	9.67552	4.07535	7.57792	7.51034	4.67975	5.73644	5.03724	9.32247	6.0518	6.00311
OS11G0632200	10.473	10.8023	7.933	10.0246	13.3159	9.6163	12.5156	11.1729	9.36248	7.439	11.0718	8.30997
OS11G0631900	0.942704	0.750547	1.51049	0.597437	0.83786	0.767816	0.995495	1.31491	1.61962	2.89201	1.36117	1.31464
OS11G0631800	0.994117	0.330657	1.20062	1.5815	1.41544	1.37325	0.709198	1.42448	0.834768	3.44203	1.14433	2.34066
OS11G0630501	2.50006	3.88504	2.34223	2.38708	3.41542	1.96286	4.18296	3.15216	4.60536	3.8144	4.3474	4.25858
OS11G0630300	0.490678	1.03958	0.365792	0.305482	0.42945	0.312964	0.00830013	0.00739845	0.0212333	0.158171	0.0334119	0
OS11G0629600	8.8446	7.48183	12.5631	6.72394	9.57095	8.58307	8.88438	9.6703	6.52832	5.94439	2.82838	5.29429
OS11G0629566	1.24283	0.799373	1.23597	0.28007	0.615376	0.957308	0.879906	1.19877	0.925087	0.82805	0.564035	0.687679
OS11G0629500	27.2154	33.1488	27.9064	32.268	23.9116	25.8968	17.0721	12.31	14.4692	17.1388	12.9418	12.2494
OS11G0629400	4.39215	6.45531	2.76012	3.40981	3.92385	8.08016	3.3462	2.78745	5.51187	36.7889	22.3337	3.6611
OS11G0629300	27.3065	26.837	24.5619	40.6825	22.2143	18.512	19.0963	22.5468	16.3999	17.4684	12.6782	14.529
OS11G0629200	30.364	26.5704	31.4301	25.0568	25.5221	31.325	29.2766	33.7032	29.4947	28.1129	34.5825	33.1233
OS11G0629100	1.67653	5.98611	2.05471	3.59434	2.70528	1.59379	0.0219361	0.102817	0.533677	1.22294	0.749206	0.146284
OS11G0622200	0.584491	0.833711	1.08688	0.641284	0.363517	1.75917	0.762901	0.65279	0.855032	0.684736	0.896825	1.2387
OS11G0621825	8.46524	19.2795	8.77267	21.0928	16.118	9.94475	10.7767	11.2365	25.5007	4.906	6.27316	31.9238
OS11G0621500	65.7915	64.5546	37.0893	53.0433	38.4536	37.6159	83.7237	84.604	56.9932	49.0684	43.9965	36.6215
OS11G0621400	0.133638	0.497798	0.397051	0.719229	0.397381	0.803949	0	0	0.979583	34.1034	10.7223	2.07845
OS11G0621300	14.7267	10.4235	16.2318	14.8936	9.25528	8.71864	8.77768	12.9282	9.94383	26.73	4.42253	6.00353
OS11G0621200	0.639856	0.986748	0.962224	1.39801	0.895137	0.563888	0.606209	0.18512	0.278353	0.948919	0.414706	0.305649
OS11G0621000	28.4508	27.9236	44.6912	37.5987	36.9397	26.9887	19.6012	14.9393	18.5139	22.0581	10.4294	13.2122
OS11G0620400	2.30726	3.25551	2.11263	5.82214	3.19378	0.834101	3.40162	1.80498	2.47715	2.97139	1.99689	1.51491
OS11G0620100	45.641	92.8019	36.5454	102.369	82.6843	33.84	58.2683	43.8587	39.6203	50.8233	50.784	38.4456
OS11G0620000	21.5271	25.508	21.4937	28.5034	24.5763	18.9272	35.1187	26.9538	31.9426	19.4454	24.7674	23.083
OS11G0619800	0.59363	0.63448	0.458655	0.511956	0.230582	0.0821215	2.07657	1.8637	1.44318	0.565564	0.568861	0.745477
OS11G0619500	1.54665	2.19511	1.42731	2.33368	2.8169	2.24398	0.903181	1.13825	1.65689	2.62274	3.71943	1.89136
OS11G0619000	0.589498	0.470282	1.0893	0.744179	0.744322	0.331826	0.145076	0.266547	0.463189	1.00295	0.835647	0.492232
OS11G0618850	3.55812	2.09662	5.80634	1.2977	3.77668	2.67609	2.03721	4.30143	3.97356	2.81192	5.70818	5.56041
OS11G0618800	10.4145	14.0055	8.59711	14.6353	16.057	6.2078	9.25123	11.3584	10.0812	8.41833	16.6763	11.269
OS11G0618700	1.90621	0.29482	0.719506	0.428447	0.286283	0.812831	0.0917141	0.0515705	0.641218	1.24108	0.102771	0.405024
OS11G0618600	3.4303	1.33604	2.81319	1.49743	3.04919	2.75988	4.04145	4.85166	2.82884	1.51165	3.18695	4.85904
OS11G0618500	1.68401	1.96522	1.77576	1.22187	1.86372	1.71994	2.95665	3.08003	2.85195	1.69469	3.69651	3.09234
OS11G0618300	0.647479	0.330064	0.329223	0.324559	0.436287	1.06576	0.816562	0.799068	0.424266	0.193866	0.542948	0.556125
OS11G0617800	6.00708	9.80904	4.34484	6.02258	5.96746	3.40901	5.37655	4.49997	4.46378	2.85657	6.42345	7.57043
OS11G0616900	4.84217	4.48205	4.81557	3.92065	5.49451	4.27358	7.10969	7.59173	7.61178	6.20456	9.20618	10.4977
OS11G0616700	1.76201	2.8842	1.18476	2.8399	1.83792	0.575149	5.893	3.42309	3.84738	1.90092	2.86908	4.20494
OS11G0616300	4.53398	3.41189	1.99152	1.68698	1.47908	2.3823	3.96423	4.75982	3.16342	2.03689	5.07926	6.44337
OS11G0616200	11.5814	13.5984	8.57878	11.2295	11.099	13.3444	13.457	8.68911	7.97926	4.70961	11.3242	8.4529
OS11G0615900	2.04861	0.483363	2.80124	0.337407	1.00184	1.98454	0.346833	1.51354	0.836783	3.83248	1.52719	1.70936
OS11G0615800	1.39333	0.965213	0.895989	0.891579	0.8532	0.619866	2.12808	2.34604	3.03747	1.60908	5.72845	3.99658
OS11G0615700	12.3883	23.9497	8.77451	35.3362	19.029	11.0662	17.8733	11.1556	16.2074	12.4131	13.8697	9.59836
OS11G0615300	9.64188	11.5042	13.382	15.398	12.744	6.39644	16.8561	17.3202	14.4999	6.55146	9.60961	9.98224
OS11G0615200	40.9119	42.6988	39.2776	53.0366	42.1142	42.2836	82.793	63.4225	57.1521	41.6954	45.8682	50.4785
OS11G0615100	8.1314	8.13203	6.28979	6.11508	7.02979	4.51954	5.17439	6.37288	5.91309	6.40741	12.9307	12.3718
OS11G0615000	31.4896	46.1149	31.9139	65.2191	44.3075	29.3161	38.558	28.6261	36.6954	33.0957	22.1553	21.78
OS11G0614900	12.865	10.3089	13.4136	7.20489	7.43798	9.58878	6.94018	7.88907	7.14398	8.78218	7.24616	9.34462
OS11G0614800	1.23971	1.56444	0.498562	0.516705	0.695824	0.535442	2.04135	1.94748	1.64344	0.362224	3.35035	2.84244
OS11G0614500	31.8407	34.9327	30.5745	25.2321	45.1617	18.9426	27.9779	58.749	22.0458	12.8784	24.4199	30.7465
OS11G0614400	6.20757	5.35053	5.24541	4.13456	5.41818	9.96756	24.7554	21.1797	14.6997	47.4751	24.8256	16.3611
OS11G0611600	32.7504	31.0715	31.8681	21.9623	31.789	24.0631	23.2243	25.2485	18.3437	16.1449	18.2441	20.1355
OS11G0610900	12.0898	13.822	10.9543	10.6705	12.2316	8.92037	9.43956	8.03053	8.83568	21.1275	12.7196	9.20583
OS11G0610700	27.2624	24.8962	28.1428	33.2976	31.2898	30.0269	38.0148	35.8568	34.382	33.4033	32.6628	35.3575
OS11G0610600	8.10302	13.956	16.0963	8.45812	16.8579	10.6269	6.72909	5.49145	4.25348	7.23212	2.74308	3.12948
OS11G0609600	2.15821	1.70365	2.69933	2.06977	2.34356	3.20567	1.8372	2.93622	1.21041	0.764712	0.910934	1.61734
OS11G0608000	11.7952	10.3295	11.3653	11.8672	10.2948	10.6621	14.4442	14.7756	12.1975	11.3263	7.30178	8.03841
OS11G0607200	79.8643	71.5603	70.5697	66.7077	63.2655	37.0723	77.5645	66.1275	43.8303	28.9018	18.1396	21.127
OS11G0607100	1.51964	1.12909	1.64779	1.17854	1.0703	1.20998	2.02775	1.92645	1.39585	1.20784	1.23961	1.29218
OS11G0606200	0.671281	1.17188	0.54058	0.916648	1.0795	0.872757	1.00216	0.570875	0.730992	1.04131	0.899901	0.523126
OS11G0605600	1.4388	1.89636	1.60258	1.66319	3.29518	1.42929	0.38708	1.00766	0.188704	0.140402	0.827961	0.625419
OS11G0605500	87.2545	68.9145	108.496	106.429	61.2847	52.3399	81.9884	110.175	114.15	131.745	39.0888	73.3455
OS11G0604700	8.61771	7.69053	5.82431	4.90036	5.67971	10.3073	14.9664	12.3862	11.0273	7.89085	13.0448	11.1728
OS11G0604600	41.5429	32.3871	57.2149	42.6327	40.7797	78.8133	51.387	41.1177	42.211	43.2588	29.4755	39.6928
OS11G0604500	0.343374	0.763173	1.0561	0.516352	0.311241	0.218742	0.896451	0.377779	0.501698	0.513151	0.264732	0.16063
OS11G0603200	31.591	32.3003	27.3893	15.7962	33.1414	22.5446	8.39782	13.493	7.89042	30.1469	25.444	20.2169
OS11G0603100	0.219059	0.483156	12.4118	2.38903	14.7085	2.12851	0	0.0600898	0	0.494727	0.136152	0.148415
OS11G0603000	1.34429	1.47938	1.992	0.84191	0.467576	0.631077	0.0428888	0.0764591	0.529044	4.85598	0.173242	0.0476685
OS11G0602900	25.2041	25.71	27.2599	25.8809	26.0689	18.1445	23.8962	22.1372	27.507	25.9734	31.1169	30.7635
OS11G0602800	48.3784	73.1124	53.2506	58.476	41.5208	53.859	23.1248	21.9348	20.7253	17.0988	8.43808	11.1859
OS11G0602750	0.60239	0.829058	0.565071	0.936977	0.43427	0.701737	2.3591	1.41149	1.58365	0.991354	0.649115	1.12928
OS11G0602600	59.4009	113.507	46.4123	151.602	109.104	71.213	79.7848	44.204	96.045	78.076	143.249	95.0949
OS11G0602500	27.1505	47.4214	18.5414	67.25	43.0842	32.3648	45.7313	20.0539	37.2503	24.8788	49.6896	30.4503
OS11G0602400	2.92228	2.50817	2.65051	2.3083	3.00694	2.19821	4.49376	4.79382	5.22785	3.56887	8.88115	9.41033
OS11G0602300	11.3012	10.546	11.9277	9.50411	12.8796	16.8006	13.8155	14.4846	11.973	8.37355	15.7272	14.348
OS11G0602200	26.5021	24.2608	27.3855	25.1238	25.634	30.8057	40.6584	42.7157	34.4587	25.7319	35.2207	39.1508
OS11G0601950	5.32307	3.14686	5.7227	5.34834	2.4422	4.11842	0.302119	0.582554	1.67033	13.6537	0.402613	0.364677
OS11G0601700	50.5154	54.3617	63.6831	53.494	73.278	53.9775	49.3046	54.962	39.4318	55.5194	31.4937	44.3628
OS11G0600900	4.75314	5.17433	5.24376	3.27302	2.83538	13.162	1.49371	1.84192	4.37932	10.0339	4.60092	3.25554
OS11G0600700	46.8421	44.4279	84.0545	58.8732	72.9314	100.521	58.6449	53.8069	47.7051	62.0611	39.8317	46.0765
OS11G0600600	43.9206	66.3177	35.9609	23.2031	58.3101	19.6053	0.0226141	0.258187	0.163248	1.12916	0.681331	0.348505
OS11G0599200	12.4785	8.15956	10.0867	13.8671	5.67489	13.4902	23.6096	14.156	21.436	64.7885	16.0996	9.89884
OS11G0598300	0.90238	0.534016	1.21364	0.157402	0.484027	0.848448	1.32065	3.16419	1.3901	1.09455	1.16598	1.9604
OS11G0598200	1.17396	2.63075	1.24322	1.89746	1.72699	0.983011	3.27561	2.31334	2.21474	1.36322	1.7107	1.29136
OS11G0598000	1.18233	2.13715	2.06456	2.16978	1.99127	1.62365	2.57326	1.67174	1.24428	0.738659	1.48703	0.717864
OS11G0597601	1.43805	2.20462	1.24636	1.40711	1.51456	1.20277	1.74911	2.17973	1.15556	0.905951	2.23353	2.05847
OS11G0597500	2.85366	2.43932	3.92091	2.02957	3.31746	2.55516	3.34276	3.14295	3.59708	2.36912	3.43627	4.33914
OS11G0597400	1.74209	1.99253	1.39693	1.04383	1.39738	0.948066	1.05846	1.21246	0.829567	0.544502	0.635462	0.710712
OS11G0596250	58.75	73.1104	76.8315	92.4845	88.0373	92.1735	93.7049	74.0297	91.6548	74.8292	68.5993	82.1672
OS11G0596200	1.01162	0.226287	1.26698	0.67019	1.07493	1.31198	1.23652	2.50867	2.18371	1.84908	1.47933	2.8492
OS11G0595200	3.32532	4.90093	10.0848	7.87211	9.55575	7.34712	0.450788	0.52819	3.42209	21.5051	15.0669	6.05592
OS11G0595100	0.521323	0.887609	0.212091	0.293169	0.392257	0.447481	0.7134	1.15396	0.448185	0.448885	1.16767	1.15847
OS11G0594800	0.641006	0.758326	0.457205	0.336435	0.107808	0.553363	0.594319	0.661592	0.187125	1.0465	0	1.60948
OS11G0594600	0.759535	0.582837	0.536842	0.33841	0.706875	0.651224	1.24265	1.34055	0.940289	0.399247	0.455636	1.27484
OS11G0594200	9.96356	11.3296	8.8645	13.4745	10.9832	8.83936	14.5168	11.346	13.2965	7.45793	14.1096	15.7635
OS11G0594000	13.7042	7.11954	7.69086	6.37277	2.1144	8.16513	12.4778	6.99924	5.12259	3.54349	1.57573	1.38295
OS11G0593900	0.435889	0.388366	0.41903	0.351066	0.369967	0.302498	1.06245	0.897745	0.548469	0.165513	0.846263	0.703809
OS11G0593700	3.71307	2.9248	3.06638	3.28426	1.95284	3.17585	5.23309	4.35324	4.5196	2.66904	3.26857	4.01315
OS11G0592900	18.1583	18.4557	17.7707	19.3084	19.7549	17.0757	12.3244	15.0886	16.2425	15.6007	18.0079	17.1622
OS11G0592800	9.25282	9.87124	9.18521	9.53711	9.5109	6.33157	4.87214	6.32352	6.89415	13.3016	10.8172	9.19926
OS11G0592700	6.48246	6.99085	6.87949	4.81766	7.38464	6.74853	3.40457	4.1629	4.87303	12.505	7.66211	5.79532
OS11G0592600	1.3692	1.79812	1.65394	1.31967	2.41398	19.4799	4.02138	2.04572	4.67258	11.2384	8.83249	4.28372
OS11G0592500	7.62683	8.92137	8.13746	6.58823	9.59521	8.13644	8.1761	7.25997	6.037	5.056	4.60188	5.2847
OS11G0592300	3.1939	4.48183	3.25142	3.77131	4.79662	3.35256	1.41977	1.30537	2.12505	2.51609	4.19369	3.39873
OS11G0592200	5.61535	3.12823	11.7011	9.68054	6.69313	25.3139	3.30529	14.615	57.9016	199.307	49.0962	42.1431
OS11G0592100	41.3794	58.4463	109.752	45.2075	41.8981	116.217	8.95014	14.9989	25.8288	2.75909	1.50227	17.9423
OS11G0592000	31.8858	20.6361	75.0071	39.6192	20.9115	80.6992	2.06196	21.1592	72.5916	7.12662	3.15391	46.3666
OS11G0591800	0.703879	0.156784	2.94515	2.06479	1.61896	7.2305	0.0328606	0.426186	1.0479	0.145225	0.0981841	0.616683
OS11G0591300	1.24803	0.93526	3.38449	0.97699	0.643884	1.97965	8.68937	8.35951	4.24439	7.44712	3.21873	4.24484
OS11G0591200	2.41167	6.81879	2.70531	15.606	5.8267	3.88421	24.8813	10.9233	8.698	13.4626	7.73503	3.58751
OS11G0591100	93.9873	94.3432	87.2101	124.847	73.0568	85.9223	59.091	52.7259	46.2567	72.1407	47.3623	44.4061
OS11G0591000	3.41392	1.79347	1.44499	2.00286	1.5827	5.25119	2.67374	3.21458	1.11326	0.517732	0.463897	1.14367
OS11G0590900	4.70361	5.98123	4.85754	3.8004	4.50082	1.66925	0.19138	0.717077	0.482509	0.260112	0.295179	0.411164
OS11G0590700	15.5392	21.0612	15.7587	7.06823	13.7285	5.90915	0.79518	0.714136	0.444904	0.429908	0.364371	0.424638
OS11G0590400	10.0906	10.3048	11.4892	8.98661	8.86729	5.9627	2.54968	2.82773	2.45042	1.52264	2.69165	2.08686
OS11G0588600	36.6423	37.1135	33.6904	35.6879	33.8181	28.2045	30.1029	34.8757	29.1346	38.6249	26.9935	30.665
OS11G0588400	12.1925	12.3478	13.5745	11.4756	11.6633	10.0074	12.306	10.4825	11.4974	10.7345	6.41997	7.88713
OS11G0588300	61.4394	51.2531	76.3932	69.1659	48.3996	77.7711	79.1131	65.2214	80.3551	104.585	35.0742	48.0955
OS11G0587600	19.797	9.16395	15.4898	8.28068	6.61463	12.915	8.66816	7.4227	3.73216	2.81061	0.941051	1.81384
OS11G0587500	6.01347	8.07885	4.98099	13.6655	9.21347	10.3793	6.9541	3.90225	4.9705	5.25823	3.76947	3.11629
OS11G0587300	9.84519	14.953	7.59861	8.25207	10.0807	5.07632	12.0298	16.5751	9.83851	2.83501	59.5119	44.8888
OS11G0587000	1.28225	1.00958	0.667479	0.816014	1.04808	0.439297	1.28254	0.992211	0.773203	0.745565	0.956251	1.05465
OS11G0586900	31.7779	31.4335	46.8984	39.0842	34.008	46.01	27.0241	25.9009	34.0558	49.0335	38.3102	33.5215
OS11G0586300	5.52865	7.91099	6.12187	4.83327	7.09403	2.71237	3.19266	7.01703	4.38813	4.39643	7.90426	7.36244
OS11G0586100	16.9281	18.7211	16.9944	23.8608	18.1578	18.6385	22.0694	18.9559	18.5464	15.5674	10.648	13.4981
OS11G0586001	6.27205	2.0562	8.93185	2.27419	2.82482	6.82251	3.01372	8.55929	5.33128	5.16731	3.46308	7.83299
OS11G0585900	41.8439	36.1785	88.26	38.9621	68.7503	64.6842	17.1378	20.8826	16.6644	21.3579	19.7907	20.8172
OS11G0585700	19.4949	20.6784	19.433	21.6708	23.5545	15.4098	15.0487	20.5025	21.405	14.8915	43.1956	41.7118
OS11G0585200	4.95006	6.36295	13.9714	7.73958	13.1227	5.18743	6.86551	4.3697	4.28081	5.64344	10.3731	12.3688
OS11G0585100	19.2957	26.4016	15.8361	23.764	21.9461	13.842	30.3748	31.0716	35.6554	26.9454	59.6599	54.285
OS11G0584100	2.23657	1.9672	1.26264	1.78041	1.47618	2.0328	3.62094	3.50647	2.62803	2.47697	2.39118	3.14305
OS11G0582801	1.12176	1.66116	0.889562	0.81233	0.928592	0.531993	0.925212	1.01403	0.988965	1.20899	0.678332	0.470674
OS11G0582700	4.93062	4.43948	4.09047	4.93818	4.10097	3.95553	5.95747	5.58136	4.88737	3.31728	3.87084	4.57478
OS11G0582300	10.6929	9.7498	10.8154	11.954	11.9039	11.4715	9.70526	16.2149	11.0925	14.9592	14.7942	18.422
OS11G0582100	83.894	82.7822	82.7231	86.3219	69.5582	53.6604	102.975	78.44	75.4713	100.206	41.6145	59.4936
OS11G0582000	4.98496	1.03581	3.09635	2.42355	0.78165	3.33982	16.1293	10.0794	8.99442	1.64941	4.07017	5.9818
OS11G0581900	0.918605	1.34869	1.12155	2.64768	1.55365	1.19482	2.9049	3.2969	0.575051	0.847102	0.812834	1.29191
OS11G0581700	3.24485	5.71884	4.60576	4.44183	5.3468	4.08236	13.9425	14.5025	6.37457	3.10441	2.32249	2.57006
OS11G0580800	29.6081	42.0349	29.5575	37.1487	36.9418	18.5916	22.4219	24.5544	29.5227	68.379	56.8508	36.6807
OS11G0580000	0.389027	0.126567	0.294206	0.360344	0.358802	0.559244	0.352631	0.807472	0.427743	0.269076	3.25807	2.34103
OS11G0579900	0.357888	0.531589	0.3421	0.853523	0.22568	0.293256	1.06573	0.731707	0.434785	0.282468	0.412952	0.336893
OS11G0579800	59.338	60.849	41.4721	47.1474	51.3146	46.4491	40.7253	37.6245	70.9255	35.7725	134.273	122.5
OS11G0579700	26.1422	26.0329	24.1504	27.0622	25.6394	25.5826	29.6979	24.0977	25.4595	20.0835	18.9227	20.2737
OS11G0579600	8.32127	7.91194	7.23236	9.47031	7.45745	7.92213	9.58229	7.42342	6.75345	4.94231	5.71487	4.80422
OS11G0579400	1.25648	0.894625	1.10361	1.40422	1.12116	1.33405	6.55083	4.5932	4.72003	2.96064	4.21995	2.48648
OS11G0579300	0.911496	0.756134	0.796913	1.07254	0.767023	0.703462	0.65071	0.809257	0.727356	0.570006	0.788776	0.541744
OS11G0579200	1.99361	1.07885	2.5568	1.00143	0.57132	3.10557	2.91976	7.49525	4.39879	2.80359	3.29432	4.10835
OS11G0578100	2.76643	2.13691	2.15879	1.4645	1.85465	1.54222	2.48565	2.21103	1.30682	2.1391	1.72678	1.72697
OS11G0576975	1.92067	1.67049	1.13662	2.01966	1.44177	3.1596	2.67152	1.50485	1.37422	1.09366	2.10091	1.10359
OS11G0576900	4.53534	4.04932	3.9956	3.25116	5.16125	5.36354	6.03449	6.35505	4.39214	4.41104	5.8986	6.29241
OS11G0576400	1.62707	2.67052	1.16876	2.54526	1.99073	2.13908	1.54611	1.87637	1.39329	1.02199	1.68276	1.34573
OS11G0575900	8.009	9.85107	6.78059	9.2407	6.84737	5.66161	6.48422	5.19187	5.63734	5.28369	9.09919	5.53854
OS11G0574725	1.46803	1.06061	1.93903	1.37262	3.22229	1.72491	0.186448	0.383192	1.15139	3.21188	1.00609	0.786146
OS11G0574500	1.9622	2.67086	1.82617	4.44954	5.56096	1.55374	0.43195	0.401378	1.19329	3.77603	1.6062	0.578959
OS11G0574400	0.187491	0.137008	0.508226	1.23138	0.446225	0.390043	0.671353	0.703858	1.42381	0.169254	2.17933	1.76255
OS11G0574333	13.7148	16.7837	9.95166	14.3981	15.4195	7.46952	13.2975	12.3118	12.8962	14.1614	14.5984	12.8941
OS11G0573200	39.7402	45.0772	29.6873	31.7829	32.8128	26.1086	38.1138	42.0202	40.3272	34.4176	64.6226	66.8775
OS11G0573000	28.4077	29.0209	29.8377	29.5735	30.1116	26.2807	33.5342	30.9205	30.8457	25.3552	24.4277	27.0578
OS11G0572900	1.3058	1.50542	0.463414	1.10045	1.56397	1.53902	1.50989	2.45946	1.06269	0.221971	1.87059	2.50103
OS11G0572800	1.84694	2.09081	2.41983	3.00821	1.80618	2.5496	2.16944	2.23241	3.30391	2.20921	2.79076	3.00292
OS11G0572700	27.2223	18.9439	22.3925	8.68687	20.0733	28.9667	6.62227	8.85295	9.93239	20.2085	13.3078	15.012
OS11G0572500	96.8244	93.2808	105.599	99.1938	115.103	150.606	66.8854	66.8641	57.8582	64.3805	50.7274	64.1708
OS11G0572400	25.1379	23.7278	22.3784	22.0201	23.5004	13.3422	24.1118	27.5662	21.849	18.7928	20.0145	23.1163
OS11G0572200	2.15106	5.03255	7.78393	3.34126	4.23459	1.30957	0.242393	0.234118	0.148952	0.0714069	0.0735085	0.656745
OS11G0572100	17.7603	14.9596	18.2535	15.2761	17.1329	16.0226	19.5176	24.0121	21.4054	19.7859	18.2791	21.2779
OS11G0571900	60.6542	65.9579	58.408	51.4517	77.8219	68.9334	45.2671	62.1526	44.9599	50.4064	59.6042	49.5973
OS11G0570000	17.4207	13.0714	17.1451	12.0769	11.0047	30.4526	14.8245	14.1522	12.317	11.648	3.81581	5.88545
OS11G0569800	22.7659	19.0698	23.4133	21.0971	17.5631	21.0757	28.7099	27.9643	26.3841	18.126	10.1164	14.0494
OS11G0569600	2.02233	1.89754	2.10552	0.929246	1.16293	0.677822	0.196919	0.396559	0.170678	0.725087	0.153545	0.137716
OS11G0569500	4.60888	4.88456	4.61664	4.08559	3.75024	1.6366	3.88178	6.328	4.1322	2.28464	1.4318	2.30512
OS11G0568700	36.7465	39.2663	33.0251	32.5976	31.8113	32.3167	39.2937	42.2336	31.426	27.0794	25.8148	28.9522
OS11G0568600	19.4233	22.3863	17.1891	18.6033	21.5912	14.7503	15.5633	19.127	15.2103	14.4128	26.6182	25.1346
OS11G0568500	19.4942	17.3272	17.7822	19.3556	20.0658	19.3927	28.0066	22.9278	23.0255	12.65	38.174	35.4645
OS11G0568300	0.959198	1.04364	0.890039	1.05131	0.805218	1.1071	1.36622	2.08963	0.636198	0.599457	4.06078	3.47379
OS11G0567800	0.0119568	0.0401656	0.0120703	0.0489964	0.0418709	0.012059	1.78798	1.16403	0.244715	0.165211	0.101849	0.160975
OS11G0565400	18.1436	16.2564	18.9292	22.0536	18.4661	17.8689	13.8685	14.1777	13.4893	12.8528	13.8393	14.4946
OS11G0565000	0.182772	0.20329	0.107667	0.213017	0.182082	0.428858	1.41965	1.34361	0.561778	0.0833918	0.170372	0.400852
OS11G0562266	1.18892	0.264125	1.03471	0.35181	0.578098	1.00128	0.926769	1.31097	0.849439	0.541647	0.774359	0.609679
OS11G0562100	54.167	62.9962	55.8179	54.9648	67.8957	37.1985	93.3281	92.8927	69.7682	58.724	54.5262	57.7104
OS11G0559600	0.397815	0.0735483	0.0500274	0.0474291	0.0820657	0.0588163	0.0306979	0.0205985	0	4.91452	1.57006	0
OS11G0559533	4.61323	5.91732	4.56336	8.22927	7.36317	5.90422	7.9551	6.35931	9.17307	4.80967	9.96204	7.70176
OS11G0559200	0.162069	0.138776	0.202897	0.167518	0.141728	0.062331	0.034429	0.0537006	0.0386844	2.55882	0.224926	0.0548199
OS11G0558900	1.03846	0.751729	0.732328	0.713557	0.470338	0.253943	0.624828	0.683123	0.212683	0.0458873	0.0776864	0.111062
OS11G0558500	8.74074	7.92765	8.33346	7.06083	7.26798	8.50442	12.0817	13.457	9.70509	5.86123	5.73655	7.28494
OS11G0558400	11.1468	7.79976	12.7892	9.97186	5.78668	11.4075	11.2063	8.52661	6.18053	4.14007	3.25554	3.77368
OS11G0558300	0.412731	0.40513	0.392957	0.629818	0.144676	0.524849	2.73131	3.56764	3.1594	4.08605	7.95047	5.98394
OS11G0558200	0	0	0	0	0	0	0	0	0.339996	2.94446	1.24386	0.595264
OS11G0557900	50.5464	54.1006	50.5389	85.9858	52.2673	61.3015	88.5423	58.367	80.003	55.6554	47.5245	53.0198
OS11G0557800	5.78916	2.49101	5.48988	4.74093	2.84238	8.91625	1.07435	0.991209	1.65972	1.4506	1.06536	0.498474
OS11G0557700	13.8338	13.1235	11.2066	15.2674	10.8108	11.813	10.6067	8.04851	8.36553	4.81229	6.31239	7.87135
OS11G0557500	3.4445	2.17968	3.02182	1.75567	2.01847	17.2923	4.35165	3.51339	2.26445	1.6022	1.03114	1.333
OS11G0557400	2.08982	1.59482	1.42144	1.81822	1.26986	2.72691	1.53802	2.1819	2.57295	3.02119	1.67197	2.32915
OS11G0557300	19.4684	16.2604	17.414	24.3783	14.6354	21.5891	20.63	22.2912	25.092	29.2268	18.5035	19.4788
OS11G0557000	19.1538	18.8126	20.8856	28.0858	21.2707	26.1054	13.2733	12.128	16.0857	25.4633	21.7019	9.23918
OS11G0556132	0.835509	0.903115	0.41348	0.831318	0.859179	1.15785	0.770841	0.709724	0.956029	0.441817	0.537383	1.34837
OS11G0555600	1.35543	1.4078	1.28725	1.90269	1.40693	0.804498	1.18181	1.45734	0.993433	0.825735	0.663042	0.776339
OS11G0555300	2.37491	1.18013	2.71028	0.766453	1.17302	0.855634	0.513131	1.22127	0.660818	0.266242	0.355297	0.411925
OS11G0554200	2.86615	4.38909	2.75836	3.42753	4.61442	3.64463	4.56778	3.31871	4.70825	3.25526	9.1798	6.69891
OS11G0552600	1.47416	1.00383	1.28915	1.84551	1.40555	1.94798	3.81243	3.1943	5.10741	3.43336	6.18975	6.8985
OS11G0552500	1.21735	0.837381	1.83106	2.36141	0.983462	7.28488	11.732	6.10552	28.6944	34.8559	13.9782	14.7729
OS11G0552100	4.97749	6.39553	4.5918	5.16837	7.9598	3.68288	6.20247	8.27138	9.64631	6.13358	19.8267	29.0943
OS11G0551900	4.94781	4.03956	5.42417	5.54478	5.19552	3.23837	23.1018	25.652	15.751	8.78378	13.1308	18.5061
OS11G0551800	88.8764	95.4445	97.6314	168.95	87.4006	67.9864	63.7915	63.6001	65.398	104.463	38.5235	34.428
OS11G0551350	11.1575	9.6372	11.4026	8.49061	12.7412	10.3619	8.64759	12.2633	9.18373	6.31528	11.842	11.1094
OS11G0550900	8.4148	9.20246	10.3233	13.648	13.2034	8.78793	8.27199	8.40633	10.7761	6.98932	14.8864	15.135
OS11G0550800	14.3627	17.2227	21.0401	15.7797	16.7983	17.132	4.98787	7.87758	26.2006	290.971	129.177	32.066
OS11G0550500	27.4127	18.6591	24.1631	11.2554	17.5167	19.2033	25.2291	26.1746	14.1677	4.13716	6.4673	9.03889
OS11G0550300	2.65173	2.31376	3.06933	2.03003	2.82176	3.00026	2.1788	1.74261	2.09213	1.73356	1.99663	2.29952
OS11G0550100	6.67678	4.01505	7.01859	4.9288	4.68663	6.17209	6.66423	8.76918	6.24979	2.75294	3.40108	4.23574
OS11G0549900	10.7476	12.7314	12.6459	16.2797	10.8468	10.5182	7.66738	12.0402	12.5384	21.3067	12.0912	11.8241
OS11G0549700	39.7315	40.2143	35.2774	37.5452	38.2242	41.5739	55.2028	52.013	48.5796	45.5637	50.2394	60.9996
OS11G0549695	4.35175	6.03847	3.50898	5.8262	4.16649	5.9444	9.01227	6.65098	7.41367	6.40903	7.88713	6.40719
OS11G0549690	7.53198	7.64572	7.29471	7.03838	7.65547	5.67654	6.2588	7.86656	7.54417	5.66986	8.36483	8.72753
OS11G0549680	32.8021	33.8391	36.1751	25.5157	35.8443	31.3935	28.8382	29.8649	26.4055	24.631	25.3842	27.8461
OS11G0549675	35.3258	38.3366	34.7335	35.6342	45.2854	31.3668	34.197	35.4716	34.7117	25.769	48.3489	41.6666
OS11G0549670	6.61774	9.58405	6.07522	9.87719	9.82764	5.33646	11.4751	10.0044	10.3246	5.73372	13.3267	10.4129
OS11G0549667	11.5145	15.8333	6.84813	16.3342	11.0467	19.0174	8.66	2.50375	3.04012	3.64773	2.91343	5.96382
OS11G0549665	72.5235	74.8744	79.7749	93.91	76.0684	86.0505	93.5621	88.9627	80.2711	62.3391	52.5622	74.0702
OS11G0549655	9.24761	10.1358	6.42278	10.5999	9.59028	7.49606	8.37415	6.57493	5.40076	6.53776	7.90315	4.80923
OS11G0549650	31.9135	29.9085	34.562	50.5562	30.6844	23.8651	46.4741	44.6936	50.329	46.6453	19.2621	32.6872
OS11G0549635	4.52312	4.41703	3.40267	2.49744	4.14239	2.54268	2.33352	3.64543	3.24173	4.82589	7.74796	6.94626
OS11G0549620	0.385526	0.202636	0.616496	1.13987	0.166896	2.13307	6.6796	9.9818	29.8053	157.562	32.1945	27.3421
OS11G0549615	0.203892	0.022518	0.0779649	0.0878812	0.0226796	0.160579	0.29843	0.270969	0.518415	0.196026	1.51936	0.83362
OS11G0549610	0.695731	0.41399	0.23731	0.517845	0.416463	0.292315	2.52814	1.74028	1.08793	0.664138	0.739928	1.07822
OS11G0549469	1.59107	1.9704	0.496769	0.149988	1.18936	0.280432	9.10918	5.87362	3.04805	1.11922	1.23246	2.23982
OS11G0549401	34.0464	19.5379	34.2899	13.0818	23.335	32.6402	20.6736	31.7578	36.9453	30.3716	36.1377	41.3787
OS11G0548600	2.65913	0.478019	4.35014	0.0408874	0.135807	0.763009	0	0.0670347	0	0	0	0
OS11G0547800	4.25337	3.14938	6.61316	3.75733	6.03122	6.93418	0.920261	0.655536	1.10787	1.80151	1.73786	3.52641
OS11G0547000	4.0071	3.45345	5.916	2.94334	4.95722	7.4837	2.1773	1.74638	2.34036	4.45206	2.4163	4.76383
OS11G0546900	98.4435	139.787	87.9345	190.412	163.49	127.844	193.034	150.116	149.97	123.03	131.774	130.453
OS11G0546600	0.554752	0.353087	0.271062	0.493548	1.02402	1.98013	0.16973	0.230627	0.494793	3.96615	0.667247	0.568833
OS11G0546500	1.32818	0.684243	1.19946	1.39428	0.83782	2.4485	0.596877	0.731841	1.44331	1.93574	1.74247	1.61674
OS11G0546300	4.62421	7.45726	4.8066	7.72547	6.52178	5.55037	4.3062	3.80874	5.35543	6.37757	6.30502	5.73059
OS11G0546200	5.59808	7.14191	4.78424	7.02059	5.49394	4.05549	5.11465	5.1306	5.32842	5.2044	7.51556	6.70837
OS11G0546100	4.5859	7.22951	4.6423	8.81273	9.04416	6.78399	6.86767	4.14854	5.93565	4.88538	4.93036	3.40322
OS11G0546000	63.5642	66.5529	66.9524	72.7581	72.0272	58.276	58.8722	74.1672	75.0942	60.2359	90.1544	104.536
OS11G0545800	4.97606	4.93342	5.84335	5.03099	5.92014	4.56662	5.42354	4.08391	4.81055	6.23281	5.16586	3.57726
OS11G0545700	22.6633	29.185	18.0426	27.4328	23.0029	20.3719	32.4533	23.0159	25.7827	22.5595	24.8172	22.4286
OS11G0545650	0.841514	0.426816	1.04895	0.46114	1.03974	0.509671	0.428704	0.9379	0.597953	1.38368	1.46683	1.32334
OS11G0545600	26.3208	21.0445	22.1816	18.4788	21.079	19.0318	30.9029	37.8184	30.8862	33.5955	44.7012	48.8724
OS11G0545300	118.429	105.287	129.418	67.0372	178.748	345.831	93.1344	116.078	109.9	122.028	136.321	164.833
OS11G0545000	24.6251	26.2875	25.538	30.5129	26.9577	27.2879	25.3291	20.6422	22.8747	17.3976	21.1846	20.9326
OS11G0544800	12.1066	12.8558	13.9032	13.4118	13.9878	9.68501	9.75252	11.8004	16.9367	48.8333	32.2785	24.6315
OS11G0544700	53.4885	49.8634	56.1715	61.092	50.0519	46.6946	68.3616	56.8769	60.516	59.4973	46.9128	52.3287
OS11G0544600	29.7114	26.9764	23.0477	22.8788	23.8875	15.6503	35.2975	39.1458	28.7525	24.124	34.5992	37.3252
OS11G0544500	6.06194	6.61845	9.02882	11.0317	9.61398	9.74623	9.20619	6.9491	9.78496	23.5112	13.0077	9.3024
OS11G0544300	3.73149	3.68944	3.8405	2.05876	3.37006	3.7945	4.20932	2.95595	3.39955	2.85645	6.31225	5.25935
OS11G0544200	32.1633	33.1399	29.9837	25.3613	27.7798	29.369	35.831	32.5768	30.2566	29.995	33.999	34.35
OS11G0544100	4.10011	2.93546	4.32814	1.89716	3.04431	1.78388	5.56934	5.06946	5.55224	3.53473	7.39045	5.00163
OS11G0544000	0.238434	0.263282	0.347591	0.254357	0.599187	0.444242	0.0507006	0.0615923	0.90596	9.02688	4.69207	1.89505
OS11G0543800	41.4141	58.2063	35.9606	56.418	60.2618	35.6141	42.0211	35.3551	36.2756	30.4148	30.5308	32.9687
OS11G0543600	0.280539	0.0892195	0.244159	0.213185	0.379669	0.03995	0.266183	0.0663866	0.563097	2.13418	0.561492	0.0811896
OS11G0543500	0.147063	0.379404	0.0974877	0.0887123	0.0979068	0.0191371	0	0	0	2.98219	0.728188	0
OS11G0543100	50.5696	67.3357	57.7592	35.5321	77.3243	53.8086	64.3689	50.4316	58.2964	48.4443	58.5595	88.8475
OS11G0542100	6.55878	8.11662	3.90654	3.48448	7.10378	8.36919	6.35292	4.86952	4.54245	6.39776	5.80594	6.20645
OS11G0541600	1.87679	0.931484	0.965016	0.575361	0.456761	0.859613	0.454772	0.301052	0.0406161	0.365504	0.09976	0.0362289
OS11G0540800	0.97256	1.02084	0.552913	1.04945	0.548602	1.66147	2.06487	1.19287	1.45931	1.76958	1.98751	1.12408
OS11G0539800	18.949	17.8118	20.073	33.2895	18.1193	16.8068	24.6968	27.6414	24.5462	21.9887	25.4272	27.1921
OS11G0539600	11.9164	18.3534	9.23242	13.4302	14.6687	8.92052	10.2139	8.75593	10.2024	12.8902	9.49591	8.80177
OS11G0539200	0.771798	1.7938	1.84653	2.21241	4.41449	6.5211	5.19493	2.8526	3.84315	20.0258	6.20834	2.97697
OS11G0538900	14.4413	16.8638	15.7859	22.3109	18.1433	16.9302	14.4657	13.9526	15.1534	15.2881	19.5818	17.708
OS11G0537400	0.541634	0.641125	1.8984	0.424025	1.33907	1.16682	0.705521	0.327876	0.212292	0.420243	0.393048	0.236056
OS11G0537375	90.8425	69.8974	181.214	107.398	104.318	200.414	56.2119	51.8496	43.8754	39.7345	13.3422	38.488
OS11G0537350	0.717258	1.84624	0.956544	1.61626	1.80803	1.09344	0.729729	0.6445	0.384998	0.413705	0.282781	0.964138
OS11G0537300	27.3572	28.6776	28.9486	33.0859	41.5618	34.8275	29.5972	23.2347	24.4505	20.781	20.9598	21.1803
OS11G0536800	20.1342	14.8002	19.5719	17.3083	12.8895	12.6424	25.9479	16.7664	18.5484	8.7235	6.25267	7.8937
OS11G0536400	54.0025	35.8329	33.8986	26.8201	19.4168	49.6662	72.4279	55.4033	49.4726	51.6425	34.3104	24.8611
OS11G0536000	32.1293	46.0634	19.4793	55.5048	14.6408	31.4723	57.8609	27.6557	34.6902	27.9586	18.3982	10.8602
OS11G0535600	31.3725	33.4656	19.5442	40.5438	20.1857	27.5169	9.23139	13.0795	10.1287	12.2315	7.25339	4.92727
OS11G0534100	1.25176	1.30506	1.40225	2.00305	2.11829	2.32021	2.82784	1.85445	2.09546	1.06097	1.91075	1.51834
OS11G0533800	18.8734	16.7521	18.0761	12.1819	17.5642	10.2688	11.9098	14.1181	9.77425	6.04221	9.78258	10.7213
OS11G0533500	17.0648	15.4584	17.8825	12.7029	16.0273	16.6944	22.9998	26.6235	17.0689	22.0355	18.4521	20.0329
OS11G0533100	6.57082	8.11041	9.6213	4.97594	11.5776	4.8144	2.84529	4.9066	6.41146	11.3096	11.2822	18.1319
OS11G0533000	5.14222	5.38129	3.16523	3.98823	3.43681	3.93788	9.53157	5.60834	6.13291	3.16341	3.01295	4.38477
OS11G0532600	7.87908	8.00781	7.10607	6.72436	6.71513	5.81727	6.96115	7.53131	6.62041	5.71336	6.50285	7.01812
OS11G0532200	5.13166	6.13042	4.75377	6.19129	5.08795	5.80922	5.1261	6.86551	5.76524	3.08466	5.22341	5.99823
OS11G0531800	0.810782	1.05691	0.287381	0.642039	0.593078	0.428791	0.75957	0.64284	0.510944	0.180479	0.172989	0.392401
OS11G0531700	9.97471	10.4219	13.2639	4.20804	6.46964	7.62322	3.10091	2.62837	1.27338	0.699386	0.773608	2.14766
OS11G0531300	38.9606	37.1743	38.557	38.0821	42.2988	32.5269	42.1524	47.3841	39.2783	19.2296	35.9385	52.645
OS11G0530700	0	0	0	0	0	0	0	0	0.0575085	1.95913	0.149525	0
OS11G0530600	0.0452314	0.0848984	0.0845175	0.112035	0.0597385	0.157502	0.0162719	0.0444312	0.758965	46.7914	6.92289	0.312354
OS11G0528500	24.2686	33.5656	37.3642	35.0849	36.9853	38.0135	22.1476	35.2449	39.37	152.619	59.1298	51.8398
OS11G0528400	0.330317	0.555666	0.31711	0.463821	0.449672	0.599651	0.371258	0.309314	0.9628	1.89211	1.39793	0.482537
OS11G0528300	28.7589	36.1026	26.1462	46.8645	41.0465	34.0517	27.7083	25.982	30.2089	36.0228	42.6666	33.0271
OS11G0528200	13.7485	14.2841	12.5253	15.1415	15.1635	17.7494	19.3659	13.2807	16.5878	11.0385	11.8728	12.1176
OS11G0527700	1.03197	0.773252	0.60154	0.396509	0.215348	0.533516	2.66873	2.03302	2.09987	0.954643	1.21251	0.917253
OS11G0527300	3.74398	3.15507	3.17976	2.89669	2.92893	3.02672	6.46523	6.76612	5.42545	4.08975	6.79753	6.11431
OS11G0527250	1.18344	0.967921	0.569398	3.48154	2.57808	1.98685	1.62145	0.768905	0.795165	1.75679	1.62475	0.420461
OS11G0526900	4.36542	3.33684	6.49942	4.37091	5.57689	2.0768	1.3086	2.19211	5.69695	9.7789	8.95425	9.14381
OS11G0526800	4.6955	6.07785	3.0886	3.83879	2.94807	3.40267	4.01739	3.1285	2.71392	2.3728	2.95646	2.37318
OS11G0526200	66.5274	106.088	82.3599	114.103	118.081	69.4442	40.9159	48.3172	60.7727	137.811	90.1643	69.6607
OS11G0526000	1.01393	1.35598	1.88459	2.14349	1.98589	1.67708	2.2381	2.52298	2.88984	1.89184	1.53581	1.13741
OS11G0525900	9.98455	8.79995	20.7724	6.70916	8.69139	10.6102	1.68542	0.588961	1.95701	1.17978	0.878491	0.972727
OS11G0525800	5.16904	3.77929	4.85632	4.24987	4.07513	6.34328	6.46593	5.42036	7.27884	5.81579	7.46048	6.98954
OS11G0525700	7.09559	6.78032	5.88917	3.82134	6.98966	2.94917	2.64524	5.40571	4.44795	4.04215	13.4967	12.7501
OS11G0525600	44.8553	47.9812	46.6603	54.2718	53.6493	48.7677	38.9759	59.3853	63.3535	130.223	113.476	94.2359
OS11G0525200	35.8172	37.8094	30.4783	35.6846	32.1957	41.8101	71.26	71.272	77.2453	79.2554	85.2459	90.8219
OS11G0524300	1.60574	1.91256	0.802525	2.57012	1.67375	1.28194	1.79346	0.795583	0.855017	1.19052	1.09309	1.09918
OS11G0523800	37.0503	30.1089	36.3969	15.899	27.0674	22.0001	29.1733	50.4601	31.9881	48.39	54.9934	56.4932
OS11G0523700	0.108687	0.120655	0.226917	0.92673	0.132082	0.127348	21.2321	30.5805	13.1858	5.25842	64.9355	39.8639
OS11G0523500	0.630598	0.159122	0.279557	1.16318	0.408002	0.0479113	4.04886	3.16445	3.08309	1.70301	4.16509	2.99833
OS11G0523110	4.33359	9.53945	3.37793	4.94985	5.92115	12.9382	3.38944	2.43529	2.45439	1.62704	2.04421	0.533362
OS11G0522900	15.812	11.403	6.68566	1.67424	5.69051	3.78569	7.19882	6.80811	5.0995	1.42516	12.7642	6.18604
OS11G0522000	8.55517	8.48932	8.94927	10.6016	8.38801	4.36622	6.08666	6.77638	8.86937	9.03767	8.21406	9.21271
OS11G0521900	11.1724	9.83835	12.1639	8.17298	11.5625	12.6017	14.0392	15.6656	11.9954	9.52519	10.8965	16.0541
OS11G0521500	79.5566	99.3126	118.67	82.6584	91.9985	71.2753	78.8391	91.0662	119.129	282.259	162.079	103.696
OS11G0521000	1.53866	1.29114	1.87834	1.95059	1.72098	2.48531	8.04821	5.91699	6.96327	12.1892	5.32983	4.11489
OS11G0520500	6.30973	2.14104	7.82509	1.41164	2.06491	10.8946	6.06224	6.95828	4.12278	3.2093	2.0974	5.82393
OS11G0518900	19.3674	15.4405	17.5059	13.1393	11.7789	15.5246	35.3546	40.1822	23.8953	15.8894	13.299	23.9475
OS11G0517800	1.36134	0.642741	1.5532	0.575124	0.342159	1.32347	1.77729	2.7555	1.35525	0.503053	0.3798	1.50779
OS11G0517400	2.66828	3.38882	1.40785	1.41139	1.36398	1.90134	6.49394	4.3109	1.94807	1.42299	0.566372	1.47362
OS11G0516800	2.05524	2.05346	1.56803	1.91847	1.09729	1.34491	6.42179	6.95267	4.53976	2.52951	1.65127	4.39882
OS11G0516400	18.7522	29.4734	11.3142	26.9661	21.0157	11.1173	32.8903	31.4262	28.4504	18.3981	24.9417	27.9064
OS11G0516100	4.41858	6.8433	4.1764	10.6102	6.83257	4.28292	8.35733	4.36521	7.85185	7.55697	7.85857	5.07177
OS11G0516000	16.0157	10.8471	16.0877	14.1874	9.28206	12.6807	18.3434	17.1784	17.4296	25.5064	13.0317	18.5098
OS11G0515500	15.9793	12.382	17.1587	11.1644	15.2516	14.9164	10.522	11.708	9.71791	10.4278	7.42198	9.38819
OS11G0515000	2.28959	2.18146	1.51945	1.63864	1.36405	2.86573	3.48829	3.02218	3.55234	8.03936	11.3716	4.85974
OS11G0514900	1.14548	2.43041	0.746612	3.86779	0.479665	0.467263	3.08587	1.16423	1.76052	2.75217	5.86326	1.43177
OS11G0514800	7.66868	5.57619	6.18282	4.07542	4.46298	6.15444	2.6482	2.56953	1.35314	0.820009	1.64628	1.1794
OS11G0514700	0.502637	0.0787829	1.50109	0.0407238	0.226328	0.458817	0.0663347	0	0	0	0.066987	0
OS11G0514500	8.44394	6.396	7.53278	4.85253	1.15717	15.8757	1.85086	4.49739	10.4505	0.554056	6.36059	8.45467
OS11G0513900	1.35636	1.48794	1.02776	1.16203	0.751401	1.40363	4.68965	4.94784	2.24082	1.24035	0.732707	2.8089
OS11G0513700	0.630165	0.356697	0.243233	0.25599	0.190714	0.420378	1.52606	1.69146	0.767437	0.512359	0.274424	0.793032
OS11G0513500	11.4331	9.69209	9.67391	6.87955	7.91214	6.98578	17.2249	15.0796	7.97642	5.03485	3.75371	3.94515
OS11G0513000	0.951257	1.09734	0.674769	0.805378	0.597349	0.735691	3.59137	3.38913	1.30354	0.391164	0.606998	1.51903
OS11G0508600	5.54573	7.73837	8.08237	2.41356	5.76197	2.63474	0.0191402	0.0484237	0.776191	32.0742	7.18769	0.990701
OS11G0508301	2.86384	3.3264	1.46618	2.6002	2.44555	2.19876	1.55523	1.06843	0.533868	0.283338	0.290453	0.316556
OS11G0507400	1.38008	1.43937	1.50415	1.79403	1.54125	1.17152	1.88979	1.92638	1.32411	0.397634	1.46783	2.16562
OS11G0507200	1.27302	0.6948	2.62398	1.01238	1.27316	4.40187	0.815243	0.847816	2.05753	14.4336	8.15265	2.12124
OS11G0506800	0.837199	1.05421	2.28824	4.22147	2.14194	0.738926	0.0173107	0.143374	0.10085	0.280395	0.0347218	0.152812
OS11G0505300	0.305522	0.485621	0.199045	0.410843	0.505297	0	0.436522	1.18836	3.39039	12.5421	4.24527	3.73714
OS11G0503900	21.7785	23.259	15.2607	44.3209	17.5652	29.4719	70.2062	60.9534	32.2749	12.9115	19.5084	13.1861
OS11G0503400	2.98718	2.51625	3.14802	2.73994	2.34839	4.85959	5.46332	4.90649	5.07107	2.93223	3.87229	4.51201
OS11G0502700	44.9082	40.3698	37.3989	44.777	22.0016	113.473	199.61	96.2553	52.7054	27.9012	49.3233	30.8929
OS11G0499600	2.04057	0.893686	1.54894	4.65148	1.59944	3.08272	38.5691	37.7083	23.8396	80.8915	60.0373	21.674
OS11G0498600	4.96554	3.72857	2.84083	3.58429	6.50485	6.90314	0.478982	0.726601	7.41618	25.1554	4.79291	2.68485
OS11G0498400	27.83	33.886	24.2685	29.1711	34.1525	21.9014	21.3746	20.2676	16.6964	12.5094	14.8263	18.7914
OS11G0497350	3.58846	3.42723	1.83616	2.80504	2.2912	3.72547	15.9326	15.9611	9.94994	12.6597	11.3684	9.73198
OS11G0497000	35.5085	36.2938	35.5454	35.2603	34.8947	28.8142	48.0187	42.4274	39.6365	31.9772	33.7264	35.1733
OS11G0496600	28.2423	28.6655	18.8626	19.1736	20.8513	13.7801	38.8678	42.9999	21.9882	11.595	10.5546	13.9642
OS11G0496500	76.9404	80.1624	145.01	122.046	66.742	136.121	65.9747	74.0727	142.527	296.753	194.204	74.2363
OS11G0495400	8.35438	2.77395	3.99683	9.89856	0.534552	17.6759	33.1023	18.5753	18.9945	21.5063	2.95703	15.6354
OS11G0494100	0.924739	0.211084	1.74926	0.0858737	0.451597	0.343807	0.263222	1.94457	1.05587	0.66524	0.910293	2.12951
OS11G0493700	3.57155	4.49165	4.6386	1.55965	4.3973	1.78191	2.47328	3.61992	1.41969	0.49764	0.467839	0.838954
OS11G0493100	19.8419	18.5542	16.3247	14.0057	15.6894	18.0182	4.48806	7.67373	3.66363	2.41717	2.22719	1.41408
OS11G0493000	1.01769	0.533363	2.21742	0.883697	1.27543	1.41748	0.978471	3.10938	1.74125	0.513386	0.24963	0.717092
OS11G0491400	8.90509	8.49515	8.55471	13.1254	6.95051	9.33704	18.0948	17.3499	20.5859	27.9185	8.08913	15.6743
OS11G0490900	11.4878	10.0809	10.2106	20.7685	6.6913	12.9687	11.8586	8.35137	18.7053	9.92692	2.827	10.8532
OS11G0490800	9.44942	12.7215	9.62791	10.8679	10.7758	10.0706	10.4993	10.864	10.379	14.1818	12.4222	14.0394
OS11G0490600	28.2863	32.1976	23.173	13.1293	24.9636	43.2574	23.3108	27.5421	20.5236	11.8746	11.9374	9.85956
OS11G0490300	1.15464	0.998405	1.25975	3.31709	1.65198	2.07768	1.54787	1.83686	3.88157	6.82342	6.1305	3.90487
OS11G0490100	1.10821	1.46531	1.59932	2.08128	1.82281	3.47812	2.57521	1.17893	1.74849	0.955519	1.55646	0.971572
OS11G0489250	4.22844	4.20374	11.7372	2.04235	22.8634	14.4642	0.178328	0.0929034	0.13073	0.52113	0.0772484	0.0683926
OS11G0488900	44.3051	37.1471	17.5499	11.2841	18.24	35.0581	5.15888	7.74977	3.25625	4.29234	1.28452	1.00191
OS11G0488600	21.1469	25.4499	21.2946	26.0914	23.6732	17.4222	18.5575	18.5389	21.6301	30.5791	33.4208	25.7737
OS11G0488500	4.46531	5.96417	4.45286	6.43153	5.64384	5.00106	7.38093	6.60289	6.62988	5.08407	5.51865	5.55855
OS11G0488400	16.9088	13.3162	20.7538	25.2177	17.0023	46.7779	27.7389	20.6023	31.8082	34.911	27.7368	21.252
OS11G0487700	1.76946	2.21179	0.735328	1.21235	1.21616	1.74766	0.444486	0.109813	0.348882	0	0	0.483884
OS11G0486000	3.77225	2.56067	2.20043	1.51363	2.89111	2.93588	4.2419	3.86095	2.02243	2.07374	2.08604	1.80203
OS11G0485900	1.72211	0.970703	1.71458	0.420892	1.04942	1.91705	1.29243	1.64777	0.842822	0.699108	1.14419	1.30338
OS11G0485500	82.417	154.654	91.9156	222.669	133.298	95.9961	73.6388	56.2284	84.1152	160.181	109.97	73.4593
OS11G0485200	10.7342	7.76456	15.3847	15.0588	7.48654	7.34093	11.042	14.853	12.8416	9.0543	9.67278	12.7746
OS11G0484700	0.368467	1.30854	0.731097	0.803543	1.35445	2.83616	0	0	0.327192	0.30008	0.136502	0
OS11G0484400	13.0838	15.8432	13.2717	15.5004	14.613	10.4212	14.9315	14.5145	13.9732	11.6371	15.7179	16.8425
OS11G0484300	2.57062	3.76844	1.9605	1.96075	3.32186	1.93969	1.30316	1.22944	2.06887	2.08058	5.12293	3.14568
OS11G0484000	61.5429	90.2758	66.734	105.964	86.8574	60.3776	52.6391	55.5945	59.8764	73.3853	70.7794	74.221
OS11G0483950	0.384739	0.345237	0.517007	0.328313	0.354052	0.888474	0.679892	1.32053	1.02383	0.884447	0.441622	1.02926
OS11G0483900	2.61163	2.65718	1.80829	2.57835	2.35546	2.83252	5.00442	4.8367	3.59149	8.56267	4.20039	3.25342
OS11G0483600	30.9083	36.1338	26.9709	32.5782	31.1127	27.97	38.5072	43.1608	37.2947	28.16	43.0438	52.4625
OS11G0482901	7.85484	6.86987	6.0805	6.7071	5.36192	27.5171	10.5273	8.03865	12.0522	9.94445	5.20443	7.94444
OS11G0482500	5.75302	5.84882	5.96294	6.07268	5.73641	5.70164	7.48769	7.14275	6.29892	5.38506	6.89982	7.42064
OS11G0482400	3.11323	4.07637	4.45776	3.23996	4.10645	3.25882	2.22516	3.40213	3.06121	8.40586	5.03924	4.12877
OS11G0482200	5.00558	1.30137	4.45733	3.1966	1.33324	7.96348	0.73947	1.09776	1.99701	1.96955	2.64955	1.20327
OS11G0482100	7.93882	3.50771	9.44354	2.87018	5.31054	9.95047	6.60639	10.0836	8.24355	7.90011	9.16868	11.8436
OS11G0482000	208.264	206.338	192.765	199.193	202.425	187	217.358	206.484	306.931	279.002	526.752	443.41
OS11G0481600	0.68678	0.641527	0.457098	0.246132	0.673709	0.559016	1.00704	1.07896	0.699933	1.0522	0.816966	0.53258
OS11G0481500	27.4224	24.8479	12.9902	22.1905	10.0137	23.2388	21.1314	21.1591	24.4226	64.4354	23.9478	19.5223
OS11G0481301	0.37392	0.78195	0.247269	1.207	0.444946	0.493316	0.880855	0.331303	2.14946	4.94029	1.3571	1.72942
OS11G0481200	17.9446	17.0526	21.1808	19.8281	21.657	23.9003	23.5812	19.889	20.4195	14.4088	18.2194	19.4954
OS11G0481150	0.769767	1.30793	0.923748	1.32382	1.18226	0.873935	2.36272	1.51297	1.04446	1.03936	0.67071	0.80129
OS11G0480000	3.06786	4.5017	3.387	4.26155	5.45813	4.27194	0.241138	0.326756	0.286458	1.83274	0.54546	0.363553
OS11G0479400	1.67769	1.64691	0.528821	0.66246	0.535347	1.72222	0.0862753	0.246371	0.0583772	0.439294	0.425883	0.0273085
OS11G0479300	21.4503	20.9437	21.2995	22.2024	21.1462	30.8122	29.5755	26.078	27.1429	20.7131	23.3102	29.3236
OS11G0479232	19.8661	20.2708	15.0241	24.4049	20.5753	16.2093	28.2414	21.2713	25.4156	21.9667	26.8802	23.5398
OS11G0479000	2.71992	3.15453	1.53675	1.96201	1.40625	3.40406	0.362164	0.539971	1.26816	11.4758	2.09345	0.699386
OS11G0477400	13.111	12.132	21.5349	27.3898	15.2098	20.4124	15.832	10.335	11.9903	4.43074	3.94281	5.81697
OS11G0475500	105.257	99.5471	69.9481	122.36	70.4944	204.47	193.398	134.004	156.558	139.36	140.35	118.448
OS11G0475200	3.47287	1.92061	4.96104	0.490872	0.749733	1.59235	0.0543945	0.0531463	0.0552082	0.0701194	0	0.105325
OS11G0474900	5.77027	0.743462	5.19035	0.281008	0.374004	6.88904	1.11657	0.99652	1.05438	0.280812	0.19161	0.579851
OS11G0474800	9.93658	4.67046	7.47852	2.37298	1.76777	14.1337	2.86539	3.32	3.43631	0.534828	0.810367	1.46531
OS11G0474566	59.0494	105.795	49.0822	114.128	99.3686	83.6807	87.3628	50.1926	71.336	171.302	156.106	103.406
OS11G0474400	7.22046	5.36789	6.38354	3.16	4.80522	4.63579	7.61073	10.9011	7.51008	12.0931	10.8299	10.0356
OS11G0474100	214.765	321.506	143.755	287.182	237.382	168.314	217.382	256.47	177.806	344.561	198.079	196.527
OS11G0473350	20.0091	27.8811	18.9633	27.5034	25.5365	17.4871	34.1538	20.6544	22.9821	17.7416	17.9406	17.9105
OS11G0473275	8.33396	4.58372	9.21866	3.17778	5.61849	8.53747	9.08291	11.2378	8.66774	7.40657	8.13756	12.4181
OS11G0473200	2.73544	0.921504	3.71247	0.213825	1.08456	3.58573	1.75493	4.65155	2.06084	2.4157	2.58458	5.04183
OS11G0473100	32.5365	42.1024	26.6126	41.4435	35.3082	23.5926	36.395	32.8537	28.6693	18.7127	24.129	27.1556
OS11G0473000	52.7426	54.6247	41.2479	65.0061	41.2855	43.8797	104.272	72.8331	76.1576	53.1644	58.0203	46.7332
OS11G0472600	0.619272	1.93395	0.840089	0.459419	1.40454	2.74765	0.738631	0.263464	1.88417	10.8481	8.4103	2.45112
OS11G0472500	56.3027	59.4791	92.341	66.8467	101.272	113.494	74.9998	70.6554	64.4951	61.7591	55.1195	64.6204
OS11G0472000	29.8541	28.4155	33.6073	32.0236	36.312	53.7666	56.2053	52.5546	43.138	33.959	29.9649	35.0568
OS11G0471100	31.2465	37.2203	18.1463	32.6887	24.4475	29.6045	21.9401	23.8539	25.4743	34.0701	22.729	16.2217
OS11G0470966	2.2704	2.39131	1.98064	1.33977	1.69392	1.34399	2.44575	3.15311	2.4298	3.39942	4.81273	2.8582
OS11G0470600	12.9726	16.8761	9.96949	12.5298	13.6877	34.2525	33.2962	25.3142	24.5424	19.0041	48.3083	21.384
OS11G0470500	3.00919	1.78525	1.18318	1.54217	1.41095	1.29369	0.688643	0.405619	0.265935	0.121116	0.118179	0.0778281
OS11G0467966	2.82058	1.82867	1.48872	1.40081	0.57667	6.49176	0.206936	0.101094	0.0768551	0	0.151275	0
OS11G0466966	5.73766	8.29213	5.06988	7.78291	6.37491	3.72103	4.06365	3.84539	3.55189	7.59396	5.26634	2.91807
OS11G0466300	1.26786	0.635934	0.742185	0.862343	1.38401	2.13951	0.171754	0.124451	0.467354	3.98035	1.42277	0.36522
OS11G0465200	0.0148821	0.0166162	0	0.0496023	0	0.0150093	0	0	0	2.81502	0.350491	0.0155499
OS11G0463700	1.33172	1.72727	1.40939	4.59951	1.39693	0.748745	30.482	26.5839	22.6335	45.4315	49.8123	25.2683
OS11G0463600	3.00068	2.46622	2.15391	3.15533	1.47281	2.55051	5.21502	3.37857	2.33442	3.54695	5.23509	4.51913
OS11G0462100	0.290212	0.189757	0.296685	0.238344	0.80556	0.331346	0	0.0959903	0.248007	1.63597	5.97665	0.578581
OS11G0461200	0	0.0524231	0.0838383	0.080944	0.387756	0.37471	0.305187	0.122586	0.32728	2.36063	0.750225	0.777344
OS11G0461000	0	0	0.026883	0.253055	0.00782013	0	0.77018	0.939429	6.30655	26.3272	24.7031	16.0111
OS11G0460900	0	0	0	0.19433	0	0.131031	1.25754	0.901513	1.77162	0.841852	4.07574	1.79611
OS11G0460800	0	0	0	0.0166719	0	0	0	0.0941037	0.213409	23.3703	4.23501	0.537505
OS11G0460700	0.732701	0.503095	0.589662	0.876114	0.859502	1.54541	1.00441	0.991838	1.49708	1.29232	3.7882	3.07501
OS11G0459600	9.2803	6.19043	10.7051	4.29778	8.75214	9.98247	1.39147	2.5484	1.60307	2.08985	1.60344	0.472629
OS11G0459400	22.6728	27.7375	24.5322	31.4237	31.6775	32.2112	24.798	28.9451	22.1179	19.1742	19.3525	17.1622
OS11G0458100	5.03876	8.30636	3.40685	8.04457	5.93998	5.60582	18.3818	19.6085	16.6126	16.1621	32.9533	21.336
OS11G0457700	1.22265	1.56623	1.325	1.6908	1.57444	1.15261	1.68708	1.32684	1.33145	0.890428	1.22769	0.844847
OS11G0457300	0.706212	0.715503	1.7516	2.78919	1.62536	1.77402	6.56045	7.14595	3.75349	1.26058	3.30862	2.46793
OS11G0457000	0	0.095302	0	0	0	0	0	0	0	4.75499	0.456959	0
OS11G0456300	165.801	148.888	165.067	167.022	140.442	194.325	195.602	186.776	186.65	194.779	201.49	209.513
OS11G0456200	7.25297	7.86113	10.8438	6.73209	9.51902	17.3309	5.93727	5.41142	5.12443	6.76578	5.645	6.48325
OS11G0456100	29.4184	30.5509	30.1594	24.8939	28.2369	20.6734	17.4838	21.5971	18.2235	33.3466	19.8294	18.678
OS11G0456000	0.0780881	0.216508	0.0777631	0.118372	0.165398	0.194225	1.11842	0.728893	1.27712	1.22293	4.79494	1.55794
OS11G0455800	142.463	86.6569	113.363	80.0036	59.6807	275.921	110.296	82.1036	93.4117	104.807	142.378	112.682
OS11G0455500	403.365	237.307	357.052	221.482	183.963	970.317	382.564	311.66	344.27	273.717	562.987	531.97
OS11G0454300	71.8063	30.1043	71.3946	37.2422	118.491	60.8415	11.5689	50.3035	339.089	766.706	81.62	402.424
OS11G0454200	54.6287	20.4556	35.1535	24.5777	61.4086	51.4477	8.14023	14.8927	62.1099	58.2989	15.9614	56.9663
OS11G0454000	11.3833	3.92655	5.03817	2.61866	8.78804	9.72177	1.47123	0.721659	7.36569	8.85429	0.690809	3.06832
OS11G0453900	4.05999	1.66983	1.45546	0.461997	2.04645	1.50807	0.116786	0.326616	0.180074	0.559925	0.0290788	0.0973511
OS11G0453600	0.657645	0.59541	0.83274	0.310899	1.06819	1.94059	0.16695	0.211233	0.0711813	0.082355	0.0561972	0.183182
OS11G0452400	28.1477	29.9105	21.4969	19.6547	23.5902	22.7902	43.467	39.1764	33.288	24.2663	31.5072	35.4632
OS11G0451700	0.188318	0.417055	2.93963	3.85248	8.51016	6.81421	0.038868	0.303438	2.85675	3.14315	0.097856	1.41523
OS11G0450050	3.3489	2.54228	3.54455	2.18919	3.44465	3.29475	3.22202	3.79403	2.51619	3.55964	5.15773	4.93636
OS11G0449600	0	0	0	0	0	0	0	0	0	9.08391	5.1149	0.567746
[truncated: 28,199 more rows]

## Sheet: DEGs list in our study
DEGs in Bp and Ab			0.5 mM N			1.0 mM N			2.0 mM N			5.0 mM N			10.0 mM N			15.0 mM N
10221 DEGs in Bp	12180 DEGs in Ab	21284 organ DEGs	Bp-uniq	Ab-uniq	BA-common	Bp-uniq	Ab-uniq	BA-common	Bp-uniq	Ab-uniq	BA-common	Bp-uniq	Ab-uniq	BA-common	Bp-uniq	Ab-uniq	BA-common	Bp-uniq	Ab-uniq	BA-common
OS03G0115800	OS01G0253900	OS12G0515800	OS02G0205100	OS05G0463900	OS04G0549700	OS02G0205100	OS07G0111400	OS04G0549700	OS02G0205100	OS01G0559525	OS04G0549700	OS02G0205100	OS01G0559525	OS07G0593400	OS02G0205100	OS01G0559525	OS07G0593400	OS02G0205100	OS01G0559525	OS04G0549700
OS03G0299700	OS01G0928000	OS08G0113000	OS03G0360300	OS06G0728700	OS06G0553200	OS03G0360300	OS05G0463900	OS06G0553200	OS07G0593400	OS05G0463900	OS06G0553200	OS03G0360300	OS05G0463900	OS04G0549700	OS03G0360300	OS05G0463900	OS04G0549700	OS03G0360300	OS05G0463900	OS06G0553200
OS01G0137800	novel.695	novel.1011	OS10G0155800	OS11G0131100	OS10G0130500	OS10G0155800	OS06G0728700	OS10G0130500	OS10G0155800	OS06G0728700	OS10G0130500	OS10G0155800	OS06G0728700	OS06G0553200	OS10G0155800	OS06G0728700	OS06G0553200	OS07G0593400	OS06G0728700	OS10G0130500
novel.238	OS05G0554400	OS01G0963600	OS01G0597800	OS07G0642900	OS08G0176900	EPlOSAG00000051791	OS11G0131100	OS08G0176900	EPlOSAG00000051791	OS11G0131100	OS08G0176900	EPlOSAG00000051791	OS11G0131100	OS10G0130500	EPlOSAG00000051791	OS11G0131100	OS10G0130500	OS10G0155800	OS11G0131100	OS08G0176900
OS11G0208651	OS07G0479100	OS02G0745100	EPlOSAG00000049467	OS04G0259200	OS11G0156401	OS01G0597800	OS07G0642900	OS11G0156401	OS01G0597800	OS07G0642900	OS11G0156401	OS01G0597800	OS07G0642900	OS08G0176900	OS08G0176900	OS07G0642900	OS01G0305200	OS01G0597800	OS07G0642900	OS11G0156401
EPlOSAG00000004223	OS11G0525600	novel.444	OS06G0199300	OS01G0710700	OS01G0305200	OS06G0199300	OS04G0259200	OS01G0305200	EPlOSAG00000049467	OS03G0245300	OS01G0305200	OS06G0199300	OS03G0245300	OS11G0156401	OS01G0597800	OS11G0156401	OS11G0535600	EPlOSAG00000049467	OS03G0245300	OS01G0305200
OS06G0685400	OS01G0651932	OS11G0428800	OS09G0280500	OS09G0556700	OS11G0535600	OS01G0230800	OS09G0280500	OS11G0535600	OS06G0199300	OS04G0259200	OS11G0535600	OS09G0280500	OS04G0259200	OS01G0305200	EPlOSAG00000049467	OS03G0245300	OS09G0506450	OS06G0199300	OS04G0259200	OS01G0118066
EPlOSAG00000016868	OS04G0491700	OS10G0109600	OS01G0118066	OS02G0129700	OS09G0506450	OS10G0497500	OS01G0710700	OS09G0506450	OS09G0280500	OS01G0710700	OS09G0506450	OS03G0725200	OS01G0710700	OS11G0535600	OS06G0199300	OS04G0259200	OS08G0503200	OS09G0280500	OS01G0710700	OS11G0535600
OS11G0575600	OS04G0450600	OS12G0516200	OS01G0230800	OS04G0512400	OS08G0503200	OS03G0852200	OS01G0118066	OS08G0503200	OS01G0118066	OS09G0556700	OS08G0503200	OS01G0230800	OS09G0556700	OS08G0503200	OS01G0230800	OS01G0710700	OS09G0517100	OS03G0725200	OS09G0556700	OS09G0506450
EPlOSAG00000051512	OS02G0188000	novel.1135	OS10G0497500	OS09G0442700	OS03G0839200	OS03G0737200	OS09G0556700	OS09G0517100	OS01G0230800	OS02G0129700	OS09G0517100	OS10G0497500	OS02G0129700	OS09G0517100	OS10G0497500	OS09G0556700	OS08G0402500	OS10G0497500	OS02G0129700	OS08G0503200
OS07G0447200	OS08G0440100	OS04G0415800	OS03G0852200	OS01G0698500	OS09G0517100	EPlOSAG00000049482	OS02G0129700	OS08G0402500	OS10G0497500	OS04G0512400	OS08G0402500	OS03G0852200	OS09G0544700	OS08G0402500	OS03G0852200	OS02G0129700	OS05G0576600	OS03G0852200	OS04G0512400	OS09G0517100
EPlOSAG00000009940	OS11G0438000	OS07G0290500	OS03G0737200	OS05G0450600	OS08G0402500	OS08G0137300	OS04G0512400	OS05G0576600	OS03G0852200	OS09G0442700	OS05G0576600	OS03G0737200	OS05G0514350	OS05G0576600	OS03G0737200	OS09G0544700	OS02G0824000	OS03G0737200	OS09G0442700	OS08G0402500
OS03G0633500	OS03G0132200	OS04G0208200	EPlOSAG00000049482	OS07G0628600	OS05G0576600	OS01G0115800	OS09G0442700	OS02G0824000	OS03G0737200	OS01G0698500	OS02G0824000	EPlOSAG00000049482	OS09G0506450	OS03G0599000	EPlOSAG00000049482	OS05G0514350	OS03G0599000	EPlOSAG00000049482	OS01G0698500	OS05G0576600
EPlOSAG00000023115	OS04G0603601	OS12G0570700	OS08G0137300	OS03G0421800	OS02G0824000	OS03G0839200	OS01G0698500	OS03G0599000	EPlOSAG00000049482	OS05G0450600	OS03G0599000	OS08G0137300	OS04G0512400	OS01G0228500	OS08G0137300	OS04G0512400	OS01G0228500	OS08G0137300	OS05G0450600	OS02G0824000
OS05G0447620	OS10G0457200	OS01G0910900	OS01G0115800	OS09G0394500	OS03G0599000	OS05G0286100	OS05G0450600	OS01G0228500	OS08G0137300	OS07G0628600	OS01G0228500	OS03G0839200	OS09G0442700	OS01G0708400	OS01G0115800	OS09G0442700	OS01G0708400	OS01G0115800	OS07G0628600	OS04G0272200
OS11G0548600	novel.1014	OS12G0153200	OS05G0424300	OS01G0242800	OS09G0568700	OS03G0131300	OS03G0421800	OS09G0568700	OS01G0115800	OS03G0421800	OS09G0568700	OS05G0286100	OS05G0424300	OS08G0528500	OS03G0839200	OS05G0424300	OS08G0528500	OS03G0839200	OS03G0421800	OS03G0599000
novel.1729	OS01G0844500	OS05G0439000	OS05G0286100	OS08G0138600	OS01G0708400	EPlOSAG00000049474	OS09G0394500	OS01G0708400	OS03G0839200	OS09G0394500	OS01G0708400	OS03G0131300	OS01G0698500	OS10G0563550	OS05G0286100	OS01G0698500	OS10G0563550	OS05G0286100	OS09G0394500	OS01G0228500
EPlOSAG00000020658	OS02G0190600	OS01G0615500	OS03G0131300	OS12G0284000	OS08G0528500	OS05G0198700	OS12G0273300	OS08G0528500	OS05G0286100	OS01G0242800	OS08G0528500	EPlOSAG00000049474	OS03G0397600	OS03G0272900	OS03G0131300	OS03G0397600	OS03G0272900	OS03G0131300	OS01G0242800	OS01G0708400
OS02G0107800	OS02G0310400	OS04G0400800	EPlOSAG00000049474	OS01G0269000	OS10G0563550	OS08G0163600	OS01G0242800	OS10G0563550	OS03G0131300	OS08G0138600	OS10G0563550	OS05G0198700	OS05G0450600	OS01G0194600	EPlOSAG00000049474	OS05G0450600	OS01G0194600	OS05G0198700	OS08G0138600	OS08G0528500
EPlOSAG00000028667	OS01G0647800	OS10G0547500	OS05G0198700	novel.1588	OS03G0272900	OS06G0716700	OS08G0138600	OS03G0272900	EPlOSAG00000049474	OS12G0284000	OS03G0272900	OS08G0163600	OS07G0628600	OS06G0566500	OS05G0198700	OS07G0628600	OS06G0566500	OS08G0163600	OS12G0284000	OS10G0563550
OS11G0233000	OS07G0573200	OS05G0214300	OS08G0163600	novel.1583	OS01G0194600	OS03G0358000	OS12G0284000	OS01G0194600	OS05G0198700	OS01G0269000	OS01G0194600	OS06G0716700	OS03G0421800	OS05G0451900	OS08G0163600	OS03G0421800	OS05G0451900	OS06G0716700	OS01G0269000	OS03G0272900
EPlOSAG00000016322	OS03G0146200	OS03G0149300	OS06G0716700	OS05G0147133	OS03G0232000	OS12G0197900	OS01G0269000	OS06G0566500	OS08G0163600	novel.1588	OS06G0566500	OS03G0358000	OS02G0824000	OS01G0179000	OS06G0716700	OS04G0272200	OS01G0179000	OS03G0358000	OS05G0147133	OS01G0194600
EPlOSAG00000013028	OS03G0146300	OS05G0202800	OS03G0358000	OS03G0788800	OS06G0566500	novel.1581	novel.1588	OS01G0179000	OS06G0716700	novel.1583	OS01G0179000	OS12G0197900	OS04G0272200	novel.1592	OS03G0358000	OS09G0394500	OS04G0523100	OS12G0197900	OS03G0788800	OS10G0195000
OS10G0339650	OS08G0557000	OS11G0600600	OS12G0197900	OS04G0321700	OS01G0179000	novel.1580	novel.1583	OS06G0704700	OS03G0358000	OS05G0147133	OS04G0523100	OS09G0568700	OS09G0394500	OS06G0704700	OS12G0197900	OS01G0242800	novel.1592	OS02G0623932	OS04G0321700	OS06G0566500
OS03G0109350	OS05G0105000	novel.1013	OS01G0228500	OS04G0652700	novel.1592	OS08G0203350	OS05G0147133	OS07G0112700	OS12G0197900	OS03G0788800	novel.1592	novel.1581	OS01G0242800	OS07G0112700	OS09G0568700	OS08G0138600	OS06G0704700	OS12G0273300	OS04G0652700	OS01G0179000
OS01G0845950	OS11G0216300	OS04G0188433	novel.1581	OS01G0283300	OS06G0704700	OS01G0949400	OS03G0788800	OS11G0649600	novel.1581	OS04G0321700	OS06G0704700	novel.1580	OS08G0138600	OS12G0157000	novel.1581	OS12G0284000	OS07G0112700	OS09G0568700	OS01G0283300	novel.1592
OS03G0347900	OS10G0506100	OS07G0677600	OS03G0156600	OS05G0361900	OS07G0112700	OS03G0232000	OS04G0321700	EPlOSAG00000007618	novel.1580	OS03G0232000	OS07G0112700	OS08G0203350	OS12G0284000	OS11G0649600	OS03G0156600	OS01G0269000	OS11G0649600	novel.1581	OS05G0361900	OS06G0704700
OS06G0494701	OS03G0736600	OS04G0188500	novel.1580	OS11G0307950	OS11G0649600	OS05G0451900	OS04G0652700	OS06G0146800	OS08G0203350	OS10G0195000	OS11G0649600	OS02G0712600	OS01G0269000	EPlOSAG00000007618	novel.1580	OS05G0147133	EPlOSAG00000007618	novel.1580	OS11G0307950	OS07G0112700
OS01G0641050	OS08G0564750	OS04G0572400	OS08G0203350	OS03G0170900	EPlOSAG00000007618	OS07G0695400	OS01G0283300	OS01G0205800	OS02G0712600	OS04G0652700	EPlOSAG00000007618	OS01G0949400	novel.1588	OS06G0146800	OS08G0203350	OS03G0788800	OS06G0146800	OS08G0203350	OS03G0170900	OS11G0649600
OS07G0511201	OS05G0346400	OS11G0160400	OS01G0949400	OS01G0686500	OS06G0146800	OS04G0523100	OS05G0361900	EPlOSAG00000013476	OS01G0949400	OS01G0283300	OS06G0146800	OS03G0232000	OS03G0788800	OS07G0526600	OS01G0949400	OS04G0321700	OS01G0205800	OS02G0712600	OS01G0686500	EPlOSAG00000007618
EPlOSAG00000025983	OS01G0917400	OS04G0462400	OS05G0451900	OS10G0131800	OS01G0205800	OS08G0112000	OS11G0307950	OS09G0441400	OS05G0451900	OS05G0361900	OS07G0526600	OS07G0695400	OS04G0321700	OS01G0205800	OS03G0232000	OS10G0195000	EPlOSAG00000013476	OS01G0949400	OS04G0523100	OS06G0146800
OS06G0577350	OS02G0241100	OS02G0594651	OS07G0695400	OS08G0391300	EPlOSAG00000013476	OS09G0473883	OS03G0170900	OS11G0155100	OS07G0695400	OS11G0307950	OS01G0205800	OS08G0112000	OS10G0195000	EPlOSAG00000013476	OS07G0695400	OS04G0652700	OS09G0441400	OS03G0232000	OS10G0131800	OS07G0526600
EPlOSAG00000049467	OS03G0131500	OS08G0429800	OS04G0523100	OS01G0722700	OS09G0441400	novel.1592	OS01G0686500	novel.1567	OS08G0112000	OS03G0170900	EPlOSAG00000013476	OS09G0473883	OS04G0652700	OS02G0676400	OS08G0112000	OS01G0283300	novel.1567	OS05G0451900	OS08G0391300	OS01G0205800
OS05G0552600	novel.1102	OS10G0394700	OS08G0112000	OS04G0550700	OS11G0155100	OS10G0154500	OS10G0131800	OS03G0145900	OS09G0473883	OS01G0686500	OS02G0676400	OS10G0154500	OS01G0283300	OS09G0441400	OS09G0473883	OS05G0361900	OS11G0155100	OS07G0695400	OS01G0722700	EPlOSAG00000013476
OS06G0552700	OS09G0560150	OS08G0536341	OS09G0473883	OS12G0133050	novel.1567	OS08G0175600	OS08G0391300	OS01G0675800	OS10G0154500	OS10G0131800	OS09G0441400	OS08G0175600	OS05G0361900	OS11G0155100	OS08G0175600	OS11G0307950	OS01G0510200	OS08G0112000	OS04G0550700	novel.1565
EPlOSAG00000018759	OS04G0563050	OS08G0475100	OS10G0154500	OS12G0157000	OS01G0510200	novel.1596	OS01G0722700	OS03G0197100	OS06G0727400	OS08G0391300	OS11G0155100	OS07G0515900	OS11G0307950	novel.1567	novel.1598	OS03G0170900	OS03G0145900	OS09G0473883	OS12G0133050	OS09G0441400
EPlOSAG00000013337	OS03G0690500	OS03G0858800	OS06G0727400	OS07G0124750	OS03G0145900	OS07G0515900	OS04G0550700	novel.1577	OS08G0175600	OS01G0722700	novel.1567	EPlOSAG00000013478	OS03G0170900	OS01G0510200	OS07G0515900	OS01G0686500	OS01G0675800	OS10G0154500	OS12G0157000	novel.1567
novel.1337	OS06G0559600	novel.925	OS08G0175600	OS09G0532700	OS01G0675800	EPlOSAG00000013478	OS12G0133050	OS06G0133500	OS07G0515900	OS04G0550700	OS01G0510200	OS11G0585900	OS04G0523100	OS03G0145900	EPlOSAG00000013478	OS10G0131800	OS03G0197100	OS06G0727400	OS11G0157701	OS11G0155100
OS08G0274775	OS10G0358600	OS03G0107300	OS07G0515900	OS01G0824700	OS03G0197100	OS11G0585900	OS12G0157000	OS04G0525700	EPlOSAG00000013478	OS12G0133050	OS03G0145900	OS01G0746700	OS08G0391300	OS01G0675800	OS11G0585900	OS08G0391300	novel.1577	OS08G0175600	OS07G0124750	OS01G0510200
OS03G0730433	OS03G0137600	OS01G0187300	EPlOSAG00000013478	OS04G0183500	OS06G0133500	OS01G0746700	OS07G0124750	OS03G0198400	OS11G0585900	OS12G0157000	OS01G0675800	OS05G0123100	OS10G0131800	OS03G0197100	OS01G0746700	OS01G0722700	OS06G0133500	OS03G0740833	OS09G0532700	OS03G0145900
OS02G0118875	OS05G0100750	OS01G0183600	OS11G0585900	OS09G0555400	OS04G0525700	OS05G0123100	OS09G0532700	OS10G0508700	OS01G0746700	OS11G0157701	OS03G0197100	OS05G0389400	OS01G0722700	novel.1577	OS05G0123100	OS04G0550700	OS04G0525700	OS07G0515900	OS01G0824700	OS01G0675800
EPlOSAG00000015985	OS08G0191200	OS07G0674500	OS01G0746700	OS12G0121000	OS03G0198400	OS05G0389400	OS01G0824700	OS08G0504500	OS05G0123100	OS07G0124750	novel.1577	OS05G0147150	OS04G0550700	novel.1571	OS05G0389400	OS12G0133050	OS01G0606400	EPlOSAG00000013478	OS09G0555400	OS03G0197100
EPlOSAG00000049038	OS02G0125000	novel.1171	OS05G0123100	OS08G0440800	OS10G0508700	OS05G0147150	OS09G0555400	EPlOSAG00000049401	OS05G0389400	OS09G0532700	OS06G0133500	novel.1565	OS12G0133050	OS06G0133500	OS05G0147150	OS12G0157000	OS03G0198400	OS11G0585900	OS12G0121000	novel.1577
EPlOSAG00000017547	OS05G0495700	OS03G0222100	OS05G0389400	OS03G0740833	OS08G0504500	novel.1565	OS12G0121000	OS04G0182200	OS05G0147150	OS01G0824700	OS04G0525700	novel.1561	OS11G0157701	OS04G0525700	novel.1565	OS11G0157701	OS10G0508700	OS01G0746700	OS08G0440800	OS06G0133500
OS08G0179400	OS07G0689400	OS07G0519600	OS05G0147150	OS03G0310000	EPlOSAG00000049401	OS02G0676400	OS08G0440800	OS05G0587300	novel.1565	OS09G0555400	OS01G0606400	novel.1563	OS07G0124750	OS03G0198400	OS02G0676400	OS07G0124750	OS08G0504500	OS05G0123100	OS03G0310000	OS04G0525700
EPlOSAG00000020894	OS02G0690000	OS09G0381400	novel.1565	OS03G0335300	OS04G0182200	novel.1561	OS03G0310000	OS07G0539900	novel.1561	OS12G0121000	OS03G0198400	OS04G0649100	OS09G0532700	OS12G0105800	novel.1561	OS09G0532700	EPlOSAG00000049401	OS05G0389400	OS03G0335300	OS01G0606400
OS06G0309400	OS07G0229800	novel.932	OS02G0676400	OS07G0526600	OS05G0587300	novel.1563	OS03G0335300	novel.1546	novel.1563	OS08G0440800	OS12G0105800	OS01G0687800	OS01G0332800	OS10G0508700	novel.1563	OS01G0824700	OS04G0182200	OS05G0147150	OS01G0721400	OS03G0198400
EPlOSAG00000007932	OS11G0496500	novel.1012	novel.1561	OS01G0721400	OS07G0539900	OS04G0649100	OS07G0526600	OS03G0853500	OS04G0649100	OS03G0310000	OS10G0508700	OS01G0192000	OS12G0121000	OS08G0504500	OS04G0649100	novel.1596	OS05G0587300	OS02G0676400	OS04G0459700	OS10G0508700
OS03G0740900	OS06G0595800	OS03G0388900	novel.1563	OS04G0459700	novel.1546	OS01G0687800	OS01G0721400	OS04G0206700	OS01G0687800	OS03G0335300	OS08G0504500	OS01G0926700	OS08G0440800	EPlOSAG00000049401	OS01G0687800	OS04G0183500	OS03G0853500	novel.1561	novel.1566	OS08G0504500
EPlOSAG00000048323	OS03G0626800	OS06G0493100	OS04G0649100	novel.1566	OS03G0853500	OS01G0192000	OS04G0459700	OS01G0860400	OS01G0192000	OS01G0721400	EPlOSAG00000049401	OS03G0740800	OS03G0310000	OS04G0182200	OS01G0192000	OS12G0121000	OS04G0206700	novel.1563	OS02G0220700	EPlOSAG00000049401
OS02G0755450	OS03G0835150	OS12G0516000	OS01G0687800	OS02G0220700	OS04G0206700	OS01G0926700	novel.1566	OS03G0840200	OS01G0926700	OS04G0459700	OS04G0182200	EPlOSAG00000013467	OS03G0335300	OS05G0587300	OS01G0926700	OS08G0440800	OS01G0860400	OS04G0649100	OS05G0448300	novel.1544
EPlOSAG00000017679	OS04G0683700	OS04G0686800	OS01G0192000	OS05G0448300	OS01G0860400	OS03G0740800	OS02G0220700	OS07G0666900	OS03G0740800	novel.1566	OS05G0587300	OS03G0686800	OS11G0462100	OS07G0539900	OS03G0740800	OS03G0310000	OS03G0840200	OS01G0687800	OS01G0583200	OS04G0182200
OS01G0608400	OS05G0518300	OS06G0155750	OS01G0926700	OS10G0562200	OS03G0840200	EPlOSAG00000013467	OS05G0448300	OS10G0563500	EPlOSAG00000013467	OS02G0220700	OS07G0539900	OS09G0567400	OS01G0721400	OS03G0853500	EPlOSAG00000013467	OS03G0335300	OS07G0666900	OS01G0192000	OS05G0575300	OS05G0587300
EPlOSAG00000051112	OS03G0287800	OS04G0191500	OS03G0740800	novel.1568	OS07G0666900	OS03G0686800	OS10G0562200	OS01G0925400	OS03G0686800	OS05G0448300	OS03G0853500	EPlOSAG00000013461	OS04G0459700	OS04G0206700	OS03G0686800	OS11G0462100	OS10G0563500	OS01G0926700	OS10G0372800	OS03G0853500
OS03G0562400	OS01G0286500	EPlOSAG00000002519	EPlOSAG00000013467	OS01G0583200	OS01G0925400	OS09G0567400	novel.1568	novel.1550	OS09G0567400	OS10G0562200	OS04G0206700	OS01G0180000	OS05G0448300	OS01G0860400	OS09G0567400	OS07G0526600	OS01G0925400	OS03G0740800	OS12G0159600	OS04G0206700
OS01G0605100	OS03G0115300	OS04G0394766	OS03G0686800	OS02G0206400	novel.1550	EPlOSAG00000013461	OS01G0583200	OS02G0585100	OS01G0180000	novel.1568	OS01G0860400	novel.1576	OS02G0220700	OS03G0840200	EPlOSAG00000013461	OS01G0721400	novel.1550	EPlOSAG00000013467	OS07G0614000	OS01G0860400
EPlOSAG00000019492	OS12G0601800	novel.457	OS09G0567400	OS05G0575300	OS02G0585100	OS01G0180000	OS01G0510200	novel.1552	novel.1576	OS01G0583200	OS03G0840200	OS08G0337800	OS12G0185900	OS07G0666900	OS01G0180000	OS04G0459700	OS02G0585100	OS03G0686800	novel.1575	OS03G0840200
novel.1338	OS08G0550400	OS02G0683800	OS01G0180000	OS10G0372800	novel.1552	novel.1576	OS02G0206400	OS01G0719100	OS08G0337800	OS02G0206400	OS07G0666900	OS04G0345700	OS05G0249100	OS01G0925400	OS08G0337800	novel.1566	OS05G0503650	OS09G0567400	novel.1571	OS07G0666900
OS10G0206650	OS12G0133900	OS05G0142100	novel.1576	OS12G0159600	OS01G0719100	OS08G0337800	OS05G0575300	OS07G0436600	OS09G0268800	OS05G0575300	OS10G0563500	OS12G0133000	OS01G0583200	novel.1550	OS04G0345700	OS02G0220700	OS01G0719100	EPlOSAG00000013461	OS06G0234200	OS10G0563500
OS11G0475000	OS11G0425600	OS09G0505400	novel.1577	novel.1575	OS07G0436600	novel.1573	OS10G0372800	OS03G0554950	OS04G0610900	OS10G0372800	OS01G0925400	OS05G0541900	OS05G0575300	OS02G0585100	OS12G0133000	OS05G0448300	OS07G0436600	OS01G0180000	OS03G0701200	OS01G0925400
OS01G0678000	OS02G0306401	OS04G0508400	OS08G0337800	novel.1571	OS03G0554950	OS01G0606400	OS12G0159600	EPlOSAG00000020648	OS04G0345700	OS12G0159600	novel.1550	novel.1544	OS10G0372800	OS05G0503650	EPlOSAG00000049403	OS01G0583200	OS03G0554950	novel.1576	OS08G0278900	novel.1550
OS08G0160901	OS02G0655600	OS12G0634600	OS01G0606400	OS06G0234200	EPlOSAG00000020648	OS04G0345700	OS07G0614000	OS03G0154000	OS12G0133000	OS07G0614000	OS02G0585100	OS11G0474100	OS12G0159600	OS01G0719100	OS05G0541900	OS05G0575300	EPlOSAG00000020648	OS08G0337800	OS01G0343500	OS02G0585100
OS11G0171100	OS04G0247500	novel.997	OS04G0610900	OS03G0701200	OS03G0154000	OS12G0133000	novel.1575	OS01G0272600	EPlOSAG00000049403	novel.1575	novel.1552	OS07G0581400	OS07G0614000	OS07G0436600	novel.1544	OS10G0372800	OS12G0117850	OS07G0490100	OS05G0251400	OS01G0719100
OS05G0246300	OS05G0134200	OS09G0522000	OS04G0345700	OS08G0278900	OS01G0272600	OS12G0105800	novel.1571	OS03G0228800	OS05G0541900	novel.1571	OS01G0719100	OS08G0393900	novel.1575	OS03G0554950	OS11G0474100	OS12G0159600	OS03G0154000	OS09G0268800	OS11G0638900	OS07G0436600
OS03G0216700	OS03G0152700	OS09G0482681	OS12G0133000	OS01G0343500	OS03G0228800	EPlOSAG00000049403	OS06G0234200	OS04G0243700	novel.1544	OS06G0234200	OS07G0436600	novel.1546	OS06G0234200	EPlOSAG00000020648	OS07G0581400	OS07G0614000	OS03G0324600	OS04G0345700	OS04G0626450	OS03G0554950
OS04G0350201	OS01G0120500	OS07G0418700	OS12G0105800	OS11G0638900	OS01G0151500	OS05G0541900	OS03G0701200	OS01G0151500	OS11G0474100	OS03G0701200	OS03G0554950	novel.1552	OS03G0701200	OS12G0117850	OS08G0393900	novel.1575	OS01G0272600	OS12G0133000	OS03G0713200	EPlOSAG00000020648
OS07G0537200	OS07G0684400	OS05G0514800	EPlOSAG00000049403	OS04G0626450	OS10G0450800	novel.1544	OS08G0278900	OS10G0450800	OS07G0581400	OS08G0278900	EPlOSAG00000020648	OS03G0650850	OS08G0278900	OS03G0154000	OS07G0539900	novel.1571	OS03G0228800	OS12G0105800	OS01G0859400	OS12G0117850
EPlOSAG00000043603	OS04G0529300	OS05G0226900	OS05G0541900	OS03G0713200	OS08G0242900	OS11G0474100	OS01G0343500	OS08G0242900	OS08G0393900	OS01G0343500	OS03G0154000	OS05G0402900	OS01G0606400	OS01G0272600	novel.1546	OS06G0234200	OS04G0243700	OS05G0541900	OS06G0260500	OS03G0154000
EPlOSAG00000007052	OS03G0701200	OS03G0389100	novel.1544	OS01G0859400	OS01G0164800	OS07G0581400	OS11G0638900	OS01G0164800	novel.1546	OS11G0638900	OS03G0324600	OS01G0897700	OS11G0559600	OS03G0228800	novel.1555	OS03G0701200	OS01G0151500	OS11G0474100	OS07G0208900	OS03G0324600
OS06G0352200	OS08G0237200	OS11G0291500	OS11G0474100	OS06G0260500	OS07G0638000	OS08G0393900	OS04G0626450	OS07G0638000	novel.1555	OS04G0626450	OS01G0272600	OS03G0324600	OS07G0490100	OS04G0243700	OS03G0650850	OS08G0278900	OS10G0450800	OS07G0581400	OS01G0118000	OS01G0272600
novel.858	OS03G0178100	novel.1127	OS07G0581400	OS07G0208900	OS03G0311300	OS03G0650850	OS03G0713200	OS03G0311300	OS03G0650850	OS03G0713200	OS03G0228800	EPlOSAG00000008993	OS01G0343500	OS01G0151500	OS01G0691050	OS11G0559600	OS08G0242900	OS08G0393900	OS11G0558300	OS03G0228800
EPlOSAG00000012024	OS11G0644800	OS04G0400700	OS08G0393900	OS01G0118000	OS02G0798900	OS01G0691050	OS01G0859400	OS05G0419800	OS05G0503650	OS01G0859400	OS04G0243700	OS06G0240001	OS11G0638900	OS10G0450800	EPlOSAG00000005010	OS01G0343500	OS01G0164800	OS07G0539900	OS11G0533000	OS02G0620000
OS11G0594700	OS06G0130800	OS01G0910500	novel.1555	OS11G0558300	novel.716	OS12G0117850	OS06G0260500	OS02G0798900	EPlOSAG00000005010	novel.1543	OS01G0151500	OS03G0823700	OS07G0109100	OS08G0242900	OS04G0580500	OS05G0251400	OS07G0638000	novel.1546	OS07G0124700	OS01G0151500
EPlOSAG00000003746	OS09G0423300	OS04G0220400	OS10G0563500	OS11G0533000	OS01G0233000	OS04G0580500	OS07G0208900	novel.716	OS12G0117850	OS06G0260500	OS10G0450800	OS09G0320201	OS04G0626450	OS01G0164800	OS05G0402900	OS11G0638900	OS03G0311300	novel.1555	OS05G0111100	OS10G0450800
EPlOSAG00000009884	OS10G0389000	OS03G0216700	OS03G0650850	OS07G0124700	novel.714	OS05G0402900	OS01G0118000	OS01G0233000	OS05G0402900	novel.1542	OS08G0242900	OS12G0183375	OS03G0713200	OS07G0638000	OS01G0897700	OS07G0109100	OS02G0798900	novel.1552	novel.1548	OS08G0242900
OS02G0237801	OS04G0624600	OS02G0700300	OS01G0691050	OS05G0111100	novel.718	OS01G0897700	OS11G0558300	novel.714	OS01G0897700	OS07G0208900	OS01G0164800	novel.705	OS03G0117000	OS02G0537400	EPlOSAG00000008993	OS04G0626450	novel.716	OS03G0650850	OS03G0309000	OS05G0515600
OS01G0552050	OS12G0625000	novel.28	EPlOSAG00000005010	novel.1548	OS01G0719150	EPlOSAG00000008993	OS11G0533000	novel.718	EPlOSAG00000008993	OS01G0118000	OS07G0638000	novel.709	OS01G0859400	OS04G0554200	OS06G0240001	OS03G0713200	OS01G0233000	OS05G0503650	OS09G0427100	OS01G0164800
EPlOSAG00000021496	OS06G0562200	OS03G0259100	OS05G0402900	OS03G0309000	OS04G0568850	OS06G0240001	OS07G0124700	OS01G0719150	OS06G0240001	OS11G0558300	OS03G0311300	OS07G0165200	OS01G0595201	OS03G0311300	OS03G0823700	OS03G0117000	novel.714	OS01G0691050	OS08G0557000	OS07G0638000
OS02G0609200	OS01G0338600	OS05G0269200	OS01G0897700	OS09G0427100	OS04G0344400	OS05G0460000	OS05G0111100	OS04G0568850	OS03G0823700	OS11G0533000	OS05G0419800	EPlOSAG00000018347	OS08G0529800	OS05G0419800	OS06G0125000	OS01G0859400	novel.718	EPlOSAG00000005010	OS03G0244000	OS03G0311300
OS08G0153101	OS03G0787600	OS07G0659300	OS04G0243700	OS08G0557000	OS08G0469600	OS03G0823700	novel.1548	OS04G0344400	OS06G0125000	OS07G0124700	OS02G0798900	OS10G0518150	OS06G0260500	OS02G0798900	OS09G0320201	OS01G0595201	OS01G0719150	OS04G0580500	EPlOSAG00000038765	OS05G0419800
EPlOSAG00000010148	OS01G0921800	OS04G0219600	EPlOSAG00000008993	OS03G0244000	OS01G0795700	OS09G0320201	OS03G0309000	OS08G0469600	OS09G0320201	OS05G0111100	novel.716	OS04G0496700	OS07G0208900	OS03G0693900	OS07G0448600	OS06G0260500	OS04G0568850	OS05G0402900	OS08G0492000	OS02G0798900
EPlOSAG00000052971	OS01G0128300	OS05G0142000	OS06G0240001	EPlOSAG00000038765	OS03G0401300	OS07G0448600	OS09G0427100	OS01G0795700	OS07G0448600	novel.1548	OS01G0233000	OS06G0505501	OS10G0178500	novel.716	OS12G0183375	OS07G0208900	OS04G0344400	OS01G0897700	OS06G0121500	novel.716
EPlOSAG00000047748	OS01G0187900	OS05G0550300	OS05G0460000	OS08G0492000	OS04G0615700	OS12G0183375	OS08G0557000	OS03G0401300	OS05G0473300	OS03G0309000	novel.714	EPlOSAG00000048197	OS01G0118000	OS01G0233000	novel.705	OS01G0118000	OS08G0469600	OS04G0243700	OS03G0726500	OS01G0233000
EPlOSAG00000016457	OS08G0143600	OS01G0247700	OS03G0823700	OS06G0121500	OS08G0482600	novel.705	OS03G0244000	OS04G0615700	OS12G0183375	OS09G0427100	novel.718	OS01G0576050	OS11G0558300	novel.714	novel.709	OS11G0558300	OS02G0189400	EPlOSAG00000008993	novel.1558	novel.714
OS09G0473200	OS01G0367400	OS08G0446800	OS05G0515600	OS03G0726500	EPlOSAG00000020608	novel.709	EPlOSAG00000038765	OS08G0482600	novel.709	OS08G0557000	OS01G0719150	OS02G0139100	OS11G0533000	novel.718	OS07G0165200	OS11G0533000	OS01G0795700	OS06G0240001	OS11G0114600	novel.718
OS01G0884050	EPlOSAG00000007376	OS01G0546400	OS09G0320201	novel.1558	OS12G0626200	OS07G0165200	OS08G0492000	EPlOSAG00000020608	OS07G0165200	OS03G0244000	OS04G0568850	OS04G0344400	OS07G0124700	OS01G0719150	EPlOSAG00000018347	OS07G0124700	OS03G0401300	OS03G0823700	EPlOSAG00000018322	OS01G0719150
EPlOSAG00000047755	OS10G0163310	OS05G0142500	OS07G0448600	OS07G0192800	OS10G0122000	EPlOSAG00000018347	OS06G0121500	OS12G0626200	EPlOSAG00000018347	EPlOSAG00000038765	OS04G0344400	novel.712	OS05G0111100	OS04G0568850	OS10G0518150	OS05G0111100	OS04G0357700	OS02G0178700	OS01G0631400	OS04G0568850
OS03G0570800	OS01G0888300	OS08G0156100	OS12G0183375	OS08G0216600	OS10G0506100	OS10G0518150	OS03G0726500	OS10G0122000	OS10G0518150	OS08G0492000	OS08G0469600	novel.713	novel.1548	OS08G0469600	OS04G0496700	novel.1548	OS04G0615700	OS06G0125000	OS01G0221000	OS04G0344400
OS11G0155425	OS03G0807700	OS04G0526300	novel.709	OS12G0117850	OS12G0567300	OS04G0496700	OS07G0192800	OS10G0506100	OS04G0496700	OS06G0121500	OS02G0189400	OS07G0255200	OS08G0239300	OS02G0189400	OS06G0505501	OS03G0309000	OS08G0482600	OS09G0320201	OS03G0666300	OS09G0473800
OS01G0734150	OS03G0850700	OS04G0189400	OS07G0165200	OS11G0114600	OS07G0608100	novel.702	OS08G0216600	OS12G0567300	OS06G0505501	OS03G0726500	OS01G0795700	OS06G0645800	OS03G0309000	OS01G0795700	EPlOSAG00000048197	OS09G0427100	EPlOSAG00000020608	OS07G0448600	OS02G0551700	OS08G0469600
OS05G0580800	OS03G0666500	OS11G0691100	EPlOSAG00000018347	EPlOSAG00000018322	OS08G0342300	OS06G0505501	OS11G0114600	OS07G0608100	EPlOSAG00000048197	OS02G0791400	OS03G0401300	EPlOSAG00000021988	OS06G0246200	OS03G0401300	OS01G0576050	OS08G0557000	OS12G0626200	OS12G0183375	OS11G0552100	OS02G0189400
EPlOSAG00000048789	OS05G0125500	OS11G0207600	OS10G0518150	OS01G0631400	OS05G0207300	EPlOSAG00000048197	EPlOSAG00000018322	OS08G0342300	OS01G0576050	novel.1558	OS04G0615700	OS10G0122000	OS08G0557000	OS04G0357700	EPlOSAG00000020658	OS03G0244000	OS10G0122000	novel.709	OS09G0458200	OS01G0795700
EPlOSAG00000015083	OS12G0510200	OS01G0259300	OS04G0496700	OS03G0324600	OS06G0547400	OS01G0576050	OS01G0631400	OS05G0207300	EPlOSAG00000020658	OS07G0677600	OS08G0482600	OS09G0134400	OS03G0244000	OS04G0615700	OS02G0139100	EPlOSAG00000038765	OS10G0506100	OS07G0165200	OS05G0271900	OS03G0401300
OS08G0525050	OS04G0511400	OS01G0871600	novel.702	OS01G0221000	EPlOSAG00000007621	EPlOSAG00000020658	OS03G0324600	OS06G0547400	OS02G0139100	OS08G0216600	EPlOSAG00000020608	OS01G0505700	OS08G0492000	OS08G0482600	novel.712	OS08G0492000	OS12G0567300	EPlOSAG00000018347	OS10G0154566	OS04G0615700
OS02G0511900	OS12G0612300	OS07G0116600	OS06G0505501	OS11G0619800	OS07G0294800	OS02G0139100	OS01G0221000	EPlOSAG00000007621	novel.712	OS11G0114600	OS12G0626200	OS03G0194900	OS10G0563500	EPlOSAG00000020608	novel.713	OS06G0121500	OS07G0608100	OS10G0518150	OS04G0103400	OS08G0482600
OS11G0514700	novel.1506	OS04G0538400	EPlOSAG00000048197	OS03G0666300	OS09G0471200	novel.712	OS11G0619800	OS07G0294800	OS09G0473800	OS01G0631400	OS10G0122000	OS03G0295600	OS10G0180800	OS12G0626200	OS07G0255200	OS03G0726500	OS08G0342300	OS04G0496700	OS12G0157066	EPlOSAG00000020608
OS03G0785401	OS04G0605300	OS02G0650300	OS01G0576050	OS02G0551700	OS04G0640700	novel.713	OS03G0666300	OS09G0471200	novel.713	OS01G0221000	OS10G0506100	EPlOSAG00000021932	OS03G0726500	OS10G0506100	OS06G0645800	OS07G0677600	OS05G0207300	OS06G0505501	OS02G0537400	OS10G0122000
OS03G0131900	OS05G0344200	OS01G0869800	EPlOSAG00000020658	OS11G0552100	OS06G0559400	OS07G0255200	OS02G0551700	OS04G0640700	novel.710	OS11G0619800	OS12G0567300	OS02G0761600	novel.1558	OS12G0567300	EPlOSAG00000021988	OS11G0114600	OS06G0547400	EPlOSAG00000048197	OS08G0425200	OS04G0228100
OS01G0968400	OS12G0459300	OS04G0423800	OS02G0139100	OS02G0620000	OS05G0106600	OS06G0645800	OS11G0552100	OS06G0559400	OS07G0255200	OS02G0551700	OS07G0608100	OS05G0150733	OS07G0677600	OS07G0608100	OS09G0134400	EPlOSAG00000018322	EPlOSAG00000007621	OS01G0576050	OS04G0554200	OS10G0506100
OS05G0140300	OS12G0411700	OS06G0495100	novel.712	OS03G0425300	OS02G0705500	EPlOSAG00000021988	OS02G0620000	OS05G0106600	OS06G0645800	OS01G0588000	OS08G0342300	OS01G0632700	OS08G0216600	OS08G0342300	OS01G0505700	OS01G0631400	OS07G0294800	EPlOSAG00000020658	OS01G0120300	OS12G0567300
EPlOSAG00000012249	OS03G0220100	OS09G0304400	OS09G0473800	OS09G0458200	EPlOSAG00000008962	OS02G0189400	OS03G0425300	OS02G0705500	EPlOSAG00000021988	OS11G0552100	OS05G0207300	OS12G0127200	OS11G0114600	OS05G0207300	OS03G0194900	OS01G0221000	OS01G0134900	OS02G0139100	OS11G0660000	OS07G0608100
EPlOSAG00000023501	OS02G0750400	OS07G0471683	novel.713	OS05G0271900	OS02G0507600	OS04G0357700	OS09G0458200	EPlOSAG00000008962	OS04G0357700	OS02G0620000	OS06G0547400	OS02G0550400	OS01G0631400	OS06G0547400	OS03G0295600	OS06G0499200	OS04G0640700	novel.712	OS01G0719125	OS08G0342300
EPlOSAG00000008381	OS01G0362100	OS02G0128000	OS07G0255200	OS04G0103400	OS03G0226200	OS09G0134400	OS05G0271900	OS02G0507600	OS09G0134400	OS03G0425300	EPlOSAG00000007621	OS03G0181600	OS01G0221000	EPlOSAG00000007621	EPlOSAG00000021932	OS03G0666300	OS06G0559400	novel.713	OS02G0689700	OS05G0207300
novel.1117	OS01G0316600	OS03G0103100	OS06G0645800	OS12G0157066	OS10G0474800	OS01G0505700	OS02G0178700	OS03G0226200	OS01G0505700	OS09G0458200	OS07G0294800	OS04G0568800	OS02G0551700	OS07G0294800	OS02G0761600	OS02G0551700	OS05G0106600	novel.710	OS01G0618400	OS06G0547400
EPlOSAG00000017054	OS04G0507800	OS01G0878400	EPlOSAG00000021988	OS02G0537400	OS09G0543400	OS03G0194900	OS04G0103400	OS10G0474800	OS03G0194900	OS05G0271900	OS09G0471200	EPlOSAG00000021954	OS01G0588000	OS09G0471200	OS05G0150733	OS01G0588000	OS02G0705500	OS07G0255200	OS06G0675700	EPlOSAG00000007621
EPlOSAG00000034262	OS01G0917900	OS11G0686900	OS02G0189400	OS01G0120300	OS03G0822400	OS03G0295600	OS12G0157066	OS09G0543400	OS02G0820500	OS04G0103400	OS04G0640700	OS12G0183300	OS12G0592300	OS01G0134900	OS09G0471200	OS12G0592300	OS07G0142500	OS06G0645800	OS06G0165900	OS07G0294800
OS01G0648225	OS10G0556200	OS04G0490866	OS04G0357700	OS11G0660000	OS11G0112000	EPlOSAG00000021932	OS02G0537400	OS03G0822400	OS03G0295600	OS05G0515600	OS06G0559400	OS07G0549300	OS11G0552100	OS04G0640700	OS01G0871100	OS11G0552100	EPlOSAG00000008962	EPlOSAG00000021988	OS05G0486600	OS03G0439900
EPlOSAG00000026008	OS12G0535300	OS12G0194900	OS09G0134400	OS02G0689700	OS01G0783700	OS02G0761600	OS01G0120300	OS11G0112000	EPlOSAG00000021932	OS12G0157066	OS05G0106600	OS01G0108600	OS02G0620000	OS06G0559400	OS01G0632700	OS02G0620000	OS02G0507600	OS04G0357700	OS03G0693900	OS04G0640700
novel.1692	OS03G0219300	OS02G0208675	OS01G0505700	OS05G0419800	OS05G0472000	OS05G0150733	OS11G0660000	OS05G0472000	OS02G0761600	OS02G0537400	OS02G0705500	EPlOSAG00000008992	OS05G0117300	OS05G0106600	OS12G0127200	OS09G0458200	OS03G0226200	OS12G0626200	OS02G0633300	OS06G0559400
novel.876	OS04G0391500	OS09G0425200	OS03G0194900	OS01G0618400	OS05G0557400	OS05G0120900	OS01G0719125	OS05G0557400	OS05G0150733	OS08G0425200	OS07G0142500	OS10G0375000	OS03G0425300	OS02G0705500	OS02G0550400	OS05G0271900	OS10G0474800	OS09G0134400	OS05G0516900	OS05G0106600
EPlOSAG00000027648	OS01G0686100	OS07G0178800	OS02G0820500	OS06G0675700	OS07G0524000	OS01G0134900	OS02G0689700	OS12G0454600	OS01G0134900	OS01G0120300	EPlOSAG00000008962	OS12G0538800	OS10G0207500	OS07G0142500	OS03G0181600	OS10G0154566	OS09G0543400	OS01G0505700	OS04G0593800	OS12G0127200
OS01G0614750	OS02G0668100	OS01G0924933	OS03G0295600	OS06G0165900	OS02G0111600	OS01G0871100	OS01G0618400	OS07G0524000	OS03G0439900	OS11G0660000	OS02G0507600	OS08G0203300	OS09G0458200	EPlOSAG00000008962	OS01G0783700	OS02G0178700	OS03G0822400	OS03G0194900	OS08G0254900	OS02G0705500
OS11G0274700	OS08G0490100	OS09G0494600	EPlOSAG00000021932	OS05G0486600	OS05G0461350	OS01G0632700	OS06G0675700	OS02G0111600	OS01G0871100	OS01G0719125	OS03G0226200	OS08G0204632	OS04G0103400	OS02G0507600	OS05G0557400	OS04G0103400	OS11G0112000	OS02G0820500	OS12G0412800	OS07G0142500
OS01G0735300	OS11G0638900	OS02G0155700	OS02G0761600	OS03G0693900	OS05G0485300	OS12G0127200	OS06G0165900	OS05G0461350	OS01G0632700	OS02G0689700	OS10G0474800	OS02G0621300	OS05G0515600	OS03G0226200	OS04G0568800	OS05G0515600	OS05G0472000	OS03G0295600	OS02G0758000	EPlOSAG00000008962
OS01G0891700	OS01G0961000	OS08G0489300	OS05G0150733	OS02G0633300	OS08G0414500	OS02G0550400	OS05G0486600	OS05G0485300	OS12G0127200	OS01G0618400	OS09G0543400	OS05G0206000	OS12G0157066	OS10G0474800	OS06G0109801	OS12G0157066	OS12G0454600	OS01G0842500	OS05G0136400	OS02G0507600
EPlOSAG00000033332	OS11G0107500	OS05G0579600	OS05G0120900	OS05G0516900	OS03G0808100	OS03G0181600	OS03G0693900	OS08G0414500	OS02G0550400	OS06G0675700	OS03G0822400	OS01G0902700	OS08G0425200	OS09G0543400	EPlOSAG00000021954	OS02G0537400	OS07G0524000	EPlOSAG00000021932	OS03G0166000	OS08G0539200
EPlOSAG00000014395	OS07G0546200	OS01G0389700	OS01G0134900	OS04G0593800	OS05G0571800	OS07G0142500	OS02G0633300	OS03G0808100	OS03G0181600	OS06G0165900	OS11G0112000	novel.64	OS01G0120300	OS03G0822400	OS12G0183300	OS08G0425200	OS02G0111600	OS02G0761600	OS02G0772300	OS03G0226200
EPlOSAG00000026084	OS07G0469200	OS03G0858200	OS03G0439900	OS08G0254900	OS07G0689600	OS10G0519400	OS05G0516900	OS05G0571800	OS10G0519400	OS05G0486600	OS01G0783700	OS05G0304400	OS11G0660000	OS11G0112000	OS07G0549300	OS04G0554200	OS02G0647900	OS05G0150733	OS08G0483900	OS09G0543400
EPlOSAG00000013144	OS01G0726801	OS04G0295400	OS01G0871100	OS12G0412800	OS10G0347800	OS01G0783700	OS04G0593800	OS07G0689600	OS05G0557400	OS03G0693900	OS05G0472000	OS12G0632000	OS02G0689700	OS01G0783700	OS01G0108600	OS01G0120300	OS05G0461350	OS09G0471200	OS03G0367800	OS03G0822400
novel.383	OS01G0846000	OS07G0263400	OS01G0632700	OS02G0758000	OS02G0575700	OS04G0568800	OS08G0254900	OS10G0347800	OS04G0568800	OS02G0633300	OS12G0454600	OS02G0729500	OS01G0618400	OS05G0472000	OS03G0241800	OS11G0660000	OS05G0485300	OS01G0134900	novel.715	OS11G0112000
OS09G0252700	OS08G0235800	OS01G0110100	OS12G0127200	OS05G0136400	novel.65	OS06G0109801	OS12G0412800	OS02G0575700	OS06G0109801	OS05G0516900	OS07G0524000	OS07G0574200	OS06G0675700	OS05G0557400	EPlOSAG00000008992	OS02G0689700	OS08G0414500	OS01G0871100	OS06G0632500	OS01G0783700
OS03G0744675	OS03G0689900	OS01G0187200	OS02G0550400	OS03G0166000	OS02G0832400	OS03G0182900	OS02G0758000	novel.65	EPlOSAG00000021954	OS08G0254900	OS02G0111600	OS12G0153433	OS06G0165900	OS12G0454600	OS05G0571800	OS05G0419800	OS03G0808100	OS01G0632700	OS02G0722001	OS05G0472000
OS03G0641300	OS04G0631600	OS03G0664400	OS03G0181600	OS02G0772300	novel.69	EPlOSAG00000021954	OS05G0136400	OS02G0832400	OS12G0183300	OS04G0593800	OS03G0182900	OS04G0429800	OS02G0633300	OS07G0524000	OS12G0538800	OS01G0618400	OS07G0689600	OS02G0550400	OS09G0542100	OS12G0454600
OS09G0429100	OS07G0693000	OS08G0174500	OS07G0142500	OS08G0483900	OS02G0188000	OS12G0183300	OS03G0166000	novel.66	OS07G0549300	OS12G0412800	OS05G0461350	OS10G0539900	OS02G0549401	OS02G0111600	OS08G0203300	novel.704	OS10G0347800	OS03G0181600	novel.711	OS07G0524000
OS10G0363700	OS03G0288101	OS03G0103200	OS12G0454600	OS03G0367800	OS01G0895000	OS07G0549300	OS02G0772300	novel.69	OS01G0108600	OS02G0758000	OS05G0485300	OS03G0718100	OS05G0516900	OS02G0647900	OS08G0204632	OS06G0675700	OS02G0575700	OS10G0519400	OS02G0821800	OS02G0111600
OS02G0780536	OS06G0275800	OS02G0768300	OS04G0568800	novel.715	OS04G0620200	OS01G0108600	OS08G0483900	OS02G0188000	OS03G0241800	OS05G0136400	OS08G0414500	novel.775	OS08G0254900	OS05G0461350	OS07G0551600	OS06G0165900	OS08G0427800	OS05G0557400	OS05G0397900	OS02G0647900
EPlOSAG00000022670	OS11G0466966	OS06G0552900	OS06G0109801	OS06G0632500	OS05G0180500	EPlOSAG00000008992	OS03G0367800	OS01G0895000	OS12G0538800	OS03G0166000	OS03G0808100	novel.773	OS04G0593800	OS05G0485300	OS02G0621300	OS03G0693900	novel.65	OS04G0568800	EPlOSAG00000018341	OS05G0461350
OS03G0798101	OS03G0771500	OS02G0226200	EPlOSAG00000021954	OS02G0722001	OS03G0289800	OS12G0538800	novel.715	OS04G0620200	OS08G0203300	OS02G0772300	OS05G0571800	OS09G0491789	OS12G0412800	OS08G0414500	OS05G0206000	OS02G0633300	OS02G0832400	OS03G0182900	OS11G0708500	OS05G0485300
OS02G0610000	OS07G0658000	OS01G0155800	OS12G0183300	OS09G0542100	OS10G0478300	OS08G0203300	OS06G0632500	OS05G0180500	OS08G0204632	OS08G0483900	OS10G0111325	OS09G0423600	OS09G0460500	OS03G0808100	OS01G0902700	OS02G0549401	novel.69	EPlOSAG00000021954	OS10G0177200	OS03G0808100
OS06G0255200	OS08G0254900	OS03G0275100	OS07G0549300	novel.711	novel.53	OS08G0204632	OS02G0722001	OS03G0289800	OS07G0551600	OS03G0367800	OS07G0689600	EPlOSAG00000014820	OS02G0758000	OS05G0571800	novel.64	OS05G0516900	OS02G0188000	OS12G0183300	OS08G0198300	OS01G0896400
OS03G0283750	OS03G0301800	OS05G0361500	OS01G0108600	OS02G0821800	OS04G0529300	OS07G0551600	OS09G0542100	OS10G0478300	OS02G0621300	novel.715	OS10G0347800	OS04G0417800	OS05G0136400	OS07G0689600	novel.66	OS08G0254900	OS01G0895000	OS07G0549300	OS07G0588900	OS05G0571800
OS01G0299150	OS11G0189600	OS11G0508600	OS03G0241800	OS05G0397900	OS04G0416500	OS02G0621300	OS09G0473800	novel.62	OS05G0206000	OS06G0632500	OS02G0575700	OS03G0845000	OS03G0166000	OS10G0347800	OS05G0304400	OS04G0593800	OS04G0494100	OS01G0108600	OS07G0180800	OS10G0111325
OS10G0138300	OS11G0114900	OS02G0823100	OS01G0896400	EPlOSAG00000018341	OS05G0202500	OS05G0206000	novel.711	novel.53	OS08G0427800	OS02G0722001	novel.65	OS04G0607250	OS02G0772300	OS02G0575700	OS12G0632000	OS12G0412800	OS04G0620200	OS03G0241800	OS04G0415200	OS07G0689600
OS08G0116700	OS11G0708500	OS01G0974200	OS12G0538800	OS11G0708500	OS01G0311100	OS08G0427800	OS02G0821800	OS04G0529300	OS01G0902700	OS09G0542100	OS02G0832400	OS02G0767800	OS05G0384600	OS08G0427800	OS02G0729500	OS02G0758000	OS05G0180500	EPlOSAG00000008992	OS06G0633800	OS10G0347800
OS02G0693400	OS08G0130100	OS01G0695700	OS10G0111325	OS10G0177200	OS06G0181100	OS01G0902700	OS05G0397900	OS04G0416500	novel.64	novel.711	novel.66	EPlOSAG00000002834	OS03G0367800	novel.65	OS07G0574200	OS05G0136400	OS03G0289800	OS08G0414500	OS04G0530200	OS02G0575700
OS12G0240000	OS11G0222000	novel.293	OS08G0203300	OS08G0198300	OS11G0643400	OS08G0373400	EPlOSAG00000018341	OS05G0202500	OS05G0304400	OS02G0821800	novel.69	OS09G0525500	novel.715	OS02G0832400	OS12G0153433	OS03G0166000	OS10G0478300	OS12G0538800	OS05G0373900	OS08G0427800
OS04G0347200	novel.439	OS02G0541500	OS08G0204632	OS07G0588900	OS02G0176000	novel.64	OS11G0708500	OS01G0311100	OS12G0632000	OS05G0397900	OS02G0188000	OS12G0619000	OS06G0632500	novel.66	OS06G0698400	OS02G0772300	novel.63	OS08G0203300	OS06G0253350	novel.65
OS11G0439100	OS01G0864700	OS06G0109300	OS07G0551600	EPlOSAG00000007699	OS01G0795766	OS05G0304400	OS10G0177200	novel.778	OS02G0729500	EPlOSAG00000018341	OS01G0895000	EPlOSAG00000029076	OS02G0722001	novel.69	OS10G0539900	OS08G0483900	novel.62	OS08G0204632	OS02G0819500	OS02G0832400
OS04G0561000	EPlOSAG00000051466	OS08G0466200	OS02G0621300	OS07G0180800	OS11G0427700	OS12G0632000	OS08G0198300	OS06G0181100	OS07G0574200	OS11G0708500	OS04G0494100	OS07G0508700	OS09G0542100	OS02G0188000	OS07G0537250	OS05G0384600	novel.53	OS07G0551600	OS03G0300600	novel.69
OS06G0226500	OS06G0284800	novel.917	OS05G0206000	OS04G0415200	novel.86	OS02G0729500	OS07G0588900	novel.776	OS12G0153433	OS10G0177200	OS05G0180500	OS02G0109200	OS01G0967200	OS01G0895000	OS05G0468800	OS03G0367800	OS04G0529300	OS02G0621300	OS03G0440900	OS02G0188000
OS02G0136933	OS05G0318300	OS11G0634902	OS08G0427800	OS06G0633800	OS04G0555600	OS07G0574200	EPlOSAG00000007699	OS11G0643400	OS06G0698400	OS08G0198300	OS03G0289800	OS01G0679300	novel.711	OS04G0494100	OS11G0656700	novel.715	OS04G0416500	OS05G0206000	OS03G0113500	OS01G0895000
OS08G0391000	OS02G0702000	OS05G0561400	OS01G0902700	OS04G0530200	OS11G0594000	OS12G0153433	OS07G0180800	OS12G0530100	OS10G0539900	OS07G0588900	OS10G0478300	OS04G0507950	OS02G0821800	novel.768	OS03G0718100	OS06G0632500	OS05G0202500	OS01G0902700	OS07G0663000	OS04G0494100
OS03G0568000	OS10G0505500	novel.375	novel.64	OS05G0373900	OS02G0717500	OS04G0429800	OS04G0415200	OS02G0176000	OS07G0537250	EPlOSAG00000007699	novel.63	novel.72	OS05G0397900	OS05G0180500	novel.775	OS02G0722001	OS01G0311100	novel.64	OS02G0536100	OS10G0376400
OS02G0137450	OS04G0115700	OS04G0660000	novel.66	OS06G0253350	OS04G0683800	novel.63	OS06G0633800	OS01G0795766	OS03G0718100	OS07G0180800	novel.62	OS07G0496300	EPlOSAG00000018341	OS03G0289800	novel.773	OS09G0542100	OS06G0181100	novel.66	OS01G0121600	OS05G0180500
EPlOSAG00000015569	OS07G0160400	OS08G0402001	OS05G0304400	OS02G0819500	OS06G0254700	OS10G0539900	OS04G0530200	OS11G0427700	novel.775	OS04G0415200	novel.53	OS07G0184300	OS11G0708500	OS10G0478300	OS09G0491789	OS09G0473800	novel.776	OS05G0304400	OS04G0581800	OS03G0289800
novel.925	OS01G0275300	OS01G0802700	OS12G0632000	OS03G0300600	OS01G0174100	OS05G0468800	OS05G0373900	novel.86	novel.773	OS06G0633800	OS05G0468800	OS08G0564100	OS10G0177200	novel.63	novel.778	OS02G0821800	OS12G0530100	OS12G0632000	OS07G0592100	OS10G0478300
OS11G0229300	OS02G0711400	OS02G0174800	OS02G0729500	OS03G0440900	OS05G0227800	OS03G0718100	OS06G0253350	OS11G0594000	novel.778	OS04G0228100	OS04G0529300	novel.27	OS08G0198300	novel.53	OS09G0423600	OS05G0397900	OS02G0176000	OS02G0729500	OS01G0559550	novel.63
OS04G0691300	OS01G0111900	OS07G0178700	OS07G0574200	OS07G0663000	OS06G0573600	novel.775	OS02G0819500	OS02G0717500	OS09G0491789	OS04G0530200	OS04G0416500	OS03G0847600	OS07G0588900	OS04G0529300	EPlOSAG00000014820	EPlOSAG00000018341	OS01G0795766	OS07G0574200	OS06G0336200	novel.62
EPlOSAG00000023168	OS04G0562800	OS02G0199666	OS12G0153433	OS03G0113500	OS01G0768100	novel.773	OS03G0300600	OS04G0683800	OS09G0423600	OS05G0373900	OS05G0202500	OS06G0241400	OS07G0180800	OS04G0416500	OS04G0417800	OS11G0708500	OS11G0427700	OS12G0153433	OS12G0169000	novel.53
OS04G0137450	OS05G0171900	OS04G0684300	OS10G0539900	OS11G0164900	OS09G0261400	OS09G0423600	OS03G0440900	OS01G0248900	EPlOSAG00000014820	OS06G0253350	OS01G0311100	OS03G0288500	OS08G0541500	OS05G0202500	OS03G0845000	OS10G0177200	novel.86	OS06G0216400	OS04G0483400	OS04G0529300
EPlOSAG00000000139	OS01G0615000	OS04G0219550	novel.63	OS02G0536100	OS08G0374701	EPlOSAG00000014820	OS07G0663000	OS06G0254700	OS04G0417800	OS02G0819500	OS06G0181100	novel.722	OS04G0415200	OS01G0311100	OS04G0607250	OS08G0198300	OS04G0555600	OS10G0539900	OS02G0773600	OS04G0416500
OS07G0155600	OS03G0822200	OS05G0114700	novel.62	OS01G0121600	OS05G0317700	OS04G0417800	OS03G0113500	OS04G0658800	OS03G0845000	OS03G0300600	OS12G0530100	OS11G0137250	OS06G0633800	OS06G0181100	OS02G0767800	OS07G0588900	OS11G0594000	OS07G0537250	OS10G0474800	OS05G0202500
OS05G0406150	OS11G0634200	OS08G0454000	OS05G0468800	OS07G0592100	novel.794	OS03G0845000	OS11G0164900	OS01G0174100	OS02G0767800	OS03G0440900	OS02G0176000	novel.736	OS04G0228100	OS12G0530100	EPlOSAG00000002834	EPlOSAG00000007699	OS02G0717500	OS05G0468800	OS01G0830500	OS01G0311100
OS01G0177400	OS03G0167500	OS08G0428200	OS03G0718100	OS06G0336200	OS08G0118100	OS04G0607250	OS02G0536100	OS05G0227800	OS01G0248900	OS03G0113500	OS01G0795766	OS05G0519200	OS04G0530200	OS02G0176000	OS09G0525500	OS07G0180800	OS04G0683800	OS03G0718100	OS05G0586050	OS06G0181100
OS08G0529000	OS03G0776100	OS03G0297900	novel.775	OS04G0483400	OS01G0629000	EPlOSAG00000002834	OS01G0121600	OS06G0573600	EPlOSAG00000002834	OS07G0663000	OS11G0427700	OS09G0513500	OS05G0373900	OS01G0795766	OS12G0619000	OS04G0415200	OS06G0254700	novel.775	OS01G0374600	novel.776
OS01G0919400	OS07G0587500	OS05G0123000	novel.773	OS02G0773600	OS02G0566000	OS12G0619000	OS07G0592100	OS01G0768100	OS09G0525500	OS11G0164900	novel.86	OS03G0696150	OS06G0253350	OS11G0427700	novel.83	OS06G0633800	OS04G0658800	novel.773	OS05G0346300	OS12G0530100
EPlOSAG00000010062	novel.302	OS01G0854800	novel.778	OS08G0539200	OS02G0164000	OS11G0629100	OS03G0439900	OS05G0569400	OS12G0619000	OS02G0536100	OS04G0555600	OS08G0486233	OS02G0819500	novel.86	OS11G0629100	OS12G0441300	OS01G0174100	OS09G0491789	OS12G0638200	OS02G0176000
EPlOSAG00000053086	OS07G0125500	OS12G0538600	OS12G0530100	OS01G0830500	OS03G0149400	OS01G0210300	OS06G0336200	OS09G0261400	OS11G0629100	OS01G0121600	OS11G0594000	OS05G0315100	OS03G0300600	OS11G0594000	EPlOSAG00000029076	OS04G0228100	OS01G0210300	novel.778	OS03G0611200	OS01G0795766
OS09G0501600	OS05G0574300	OS02G0595200	OS09G0423600	OS05G0346300	OS07G0586200	OS09G0538800	OS04G0483400	OS08G0374701	EPlOSAG00000029076	OS04G0581800	OS02G0717500	OS09G0461900	OS03G0440900	OS02G0717500	OS09G0538800	OS04G0530200	OS05G0227800	OS09G0423600	OS09G0345500	OS11G0427700
OS10G0565401	OS02G0191800	OS06G0127100	EPlOSAG00000014820	OS12G0638200	OS01G0198100	EPlOSAG00000029076	OS08G0539200	OS05G0317700	OS09G0538800	OS07G0592100	OS04G0683800	OS07G0633200	OS01G0842500	OS04G0683800	novel.794	OS02G0786900	OS06G0573600	EPlOSAG00000014820	OS10G0375000	novel.86
OS09G0120900	OS04G0685300	OS12G0516800	OS01G0666000	OS02G0647900	novel.727	OS07G0508700	OS01G0830500	novel.794	novel.794	OS01G0559550	OS06G0254700	OS10G0502600	OS03G0113500	OS06G0254700	OS07G0508700	OS02G0819500	OS01G0768100	OS04G0417800	OS06G0686400	OS01G0666000
OS04G0675101	OS04G0391900	OS07G0531200	OS04G0417800	OS03G0611200	novel.728	OS02G0109200	OS05G0586050	OS09G0272000	OS07G0508700	OS06G0336200	OS01G0174100	EPlOSAG00000018387	OS07G0663000	OS11G0629100	OS02G0109200	OS03G0300600	OS05G0569400	OS03G0845000	OS12G0566000	OS04G0555600
EPlOSAG00000012410	novel.12	OS01G0294700	OS03G0845000	OS10G0375000	OS10G0489000	OS01G0679300	OS05G0346300	OS08G0118100	OS02G0109200	OS02G0112900	OS05G0227800	novel.744	OS11G0164900	OS01G0174100	OS01G0679300	OS03G0440900	OS08G0374701	OS04G0607250	OS04G0495400	OS11G0594000
OS11G0357094	OS05G0210100	OS09G0522100	OS04G0607250	OS06G0686400	OS04G0339800	OS04G0507950	OS12G0638200	OS01G0629000	OS01G0679300	OS12G0169000	OS06G0573600	novel.34	OS02G0536100	OS06G0573600	OS04G0507950	OS01G0842500	OS09G0261400	OS01G0248900	OS01G0247600	OS02G0717500
EPlOSAG00000015212	OS05G0421600	EPlOSAG00000034295	OS02G0767800	OS12G0566000	novel.22	novel.72	OS02G0647900	OS02G0566000	OS04G0507950	OS04G0483400	OS01G0768100	novel.759	OS01G0121600	OS01G0768100	novel.72	OS03G0113500	OS05G0317700	EPlOSAG00000002834	OS03G0114800	OS02G0767800
EPlOSAG00000048556	OS02G0828566	novel.426	OS01G0248900	OS04G0495400	OS11G0227200	OS07G0496300	OS09G0485800	OS02G0164000	novel.72	OS02G0773600	OS05G0569400	novel.38	OS01G0208000	OS05G0569400	OS07G0496300	OS07G0663000	OS09G0272000	OS09G0525500	OS04G0542200	OS04G0683800
EPlOSAG00000014046	OS01G0666600	OS01G0832600	EPlOSAG00000002834	OS01G0247600	novel.720	OS07G0184300	OS03G0611200	OS03G0149400	OS07G0184300	OS08G0539200	OS08G0374701	OS11G0527250	OS04G0581800	OS09G0261400	OS07G0184300	OS02G0536100	OS08G0118100	OS12G0619000	OS01G0883100	OS06G0254700
OS10G0181333	OS06G0354700	EPlOSAG00000015614	OS12G0619000	OS03G0114800	novel.721	novel.25	OS10G0375000	OS07G0586200	OS08G0564100	OS01G0830500	OS09G0261400	novel.753	OS07G0592100	OS08G0374701	novel.728	OS01G0121600	OS01G0629000	OS11G0629100	OS03G0769700	OS01G0174100
OS05G0105050	novel.226	OS06G0166500	OS11G0629100	OS04G0542200	OS08G0445700	novel.24	OS06G0686400	OS01G0198100	OS03G0847600	OS05G0586050	OS05G0317700	novel.757	OS01G0559550	OS05G0317700	OS08G0564100	OS04G0581800	OS02G0566000	OS09G0538800	OS10G0390701	OS01G0210300
OS10G0450400	OS06G0498900	OS01G0303000	OS09G0538800	OS01G0883100	OS01G0740600	OS08G0564100	OS12G0566000	novel.727	OS06G0241400	OS05G0346300	OS09G0272000	OS05G0582400	OS06G0336200	novel.794	novel.29	OS07G0592100	OS02G0164000	novel.794	EPlOSAG00000031385	OS05G0227800
EPlOSAG00000048543	OS03G0699300	OS03G0344650	OS09G0272000	OS03G0769700	OS07G0422000	OS03G0391400	OS04G0495400	novel.728	novel.28	OS12G0638200	OS08G0118100	OS01G0252100	OS02G0308400	OS09G0272000	OS03G0847600	OS03G0439900	OS03G0149400	OS09G0272000	OS01G0211600	OS06G0573600
OS11G0605900	OS01G0777900	OS05G0318600	OS07G0508700	OS10G0390701	novel.738	novel.29	OS01G0247600	OS10G0489000	OS03G0861900	OS02G0647900	OS01G0629000	OS10G0515900	OS12G0169000	OS08G0118100	novel.28	OS01G0559550	OS07G0586200	OS07G0508700	novel.8	OS01G0768100
OS11G0102200	OS02G0118000	OS06G0216700	OS02G0109200	EPlOSAG00000031385	OS10G0555100	OS03G0847600	OS03G0114800	OS04G0339800	OS03G0288500	OS03G0611200	OS02G0566000	novel.30	OS04G0483400	OS01G0629000	OS06G0241400	OS01G0222300	OS01G0198100	OS02G0109200	novel.3	OS05G0569400
EPlOSAG00000009151	OS01G0701900	OS06G0234600	OS01G0679300	OS01G0211600	OS07G0659800	novel.28	OS04G0542200	novel.22	OS11G0275000	OS09G0345500	OS02G0164000	OS07G0134000	OS08G0539200	OS02G0566000	OS03G0861900	OS06G0336200	novel.727	OS01G0679300	OS08G0486200	OS09G0261400
OS03G0190500	OS08G0465800	EPlOSAG00000027562	OS04G0507950	novel.8	EPlOSAG00000018354	OS06G0241400	OS01G0883100	OS11G0227200	OS11G0137250	OS10G0375000	OS03G0149400	OS05G0492500	OS10G0334500	OS02G0164000	OS03G0288500	OS02G0308400	OS10G0489000	OS04G0507950	novel.766	OS08G0374701
OS09G0343600	OS10G0540100	OS02G0574000	novel.72	novel.3	OS11G0517800	OS03G0288500	OS03G0769700	novel.720	novel.736	OS06G0686400	OS07G0586200	OS07G0671500	OS01G0830500	OS03G0149400	OS09G0459600	OS12G0169000	OS04G0339800	novel.72	OS04G0620200	OS05G0317700
EPlOSAG00000007390	OS06G0539066	OS01G0696800	OS07G0496300	OS04G0494100	OS10G0576900	novel.722	OS10G0390701	novel.721	OS05G0519200	OS12G0566000	OS01G0198100	OS04G0548450	OS05G0586050	OS07G0586200	novel.722	OS04G0483400	novel.22	OS07G0184300	OS06G0103600	OS08G0118100
OS02G0787966	OS08G0139500	OS03G0850900	novel.21	OS08G0486200	novel.42	OS11G0275000	EPlOSAG00000031385	OS08G0445700	OS09G0513500	OS01G0896400	novel.728	novel.1641	OS01G0374600	OS01G0198100	OS11G0275000	OS02G0773600	OS11G0227200	novel.728	OS03G0656900	OS01G0629000
EPlOSAG00000050140	OS08G0495800	OS07G0150901	OS07G0184300	novel.766	OS04G0597400	OS11G0137250	OS01G0211600	OS01G0740600	OS03G0696150	OS04G0495400	OS10G0489000	OS06G0493100	OS05G0346300	novel.727	OS11G0137250	OS10G0334500	novel.26	OS11G0304050	OS01G0324400	OS02G0566000
OS08G0191400	OS05G0363100	OS09G0255900	OS08G0564100	OS06G0103600	OS03G0276500	novel.12	novel.8	OS07G0422000	OS08G0486233	OS01G0247600	OS04G0339800	novel.1640	OS12G0638200	novel.728	novel.736	OS01G0830500	novel.720	OS08G0564100	OS08G0106100	OS02G0164000
OS10G0556700	OS05G0542300	OS03G0235000	novel.29	OS07G0472300	novel.46	OS05G0519200	novel.3	OS11G0539200	novel.733	OS03G0114800	novel.22	OS09G0314333	OS08G0103900	OS10G0489000	OS05G0519200	OS05G0586050	novel.721	OS03G0847600	OS01G0199400	OS03G0149400
OS10G0479200	OS03G0770900	OS11G0153500	OS03G0847600	OS03G0656900	OS06G0239100	OS09G0513500	OS04G0494100	novel.738	OS05G0315100	OS04G0542200	OS11G0227200	OS01G0241400	OS12G0242200	OS04G0339800	OS09G0110300	OS05G0346300	OS08G0445700	OS06G0241400	novel.59	OS07G0586200
OS07G0631050	OS05G0587300	OS01G0604100	novel.28	OS04G0429800	OS05G0383200	OS03G0696150	OS08G0486200	OS09G0110300	novel.42	OS01G0883100	novel.720	OS12G0236400	OS09G0485800	novel.22	OS09G0513500	OS12G0638200	OS01G0740600	novel.28	OS03G0151700	OS01G0198100
OS08G0256700	OS03G0709000	OS02G0178300	OS06G0241400	OS01G0324400	OS03G0138700	OS08G0486233	novel.766	OS10G0555100	OS04G0597400	OS03G0769700	novel.721	novel.1653	OS10G0148700	OS11G0227200	OS03G0696150	OS10G0148700	OS07G0422000	OS03G0861900	novel.772	novel.21
OS09G0482681	OS05G0340000	OS07G0103500	OS03G0861900	OS07G0537250	OS03G0316200	novel.732	OS06G0103600	OS07G0659800	OS09G0461900	OS10G0390701	OS08G0445700	novel.1652	OS03G0611200	novel.26	OS08G0486233	OS03G0611200	OS11G0539200	OS03G0288500	OS06G0242700	novel.727
OS11G0671950	OS03G0439500	novel.924	OS03G0288500	OS08G0106100	novel.33	novel.733	OS07G0472300	EPlOSAG00000018354	novel.46	EPlOSAG00000031385	OS01G0740600	OS10G0184300	OS09G0345500	novel.720	OS05G0315100	OS09G0345500	novel.738	novel.722	OS07G0687000	OS10G0489000
OS10G0341401	OS01G0864401	OS11G0548600	novel.722	OS01G0199400	OS01G0642000	OS05G0315100	OS03G0656900	OS10G0576900	OS02G0247000	OS01G0211600	OS07G0422000	OS04G0448950	OS04G0683850	novel.721	OS04G0597400	OS06G0686400	novel.12	OS11G0275000	OS08G0170800	OS04G0339800
OS11G0649400	OS12G0281300	OS02G0658100	OS11G0275000	novel.59	OS04G0504000	OS09G0461900	OS01G0957800	novel.42	OS07G0633200	novel.8	OS11G0539200	OS05G0593100	OS06G0686400	OS08G0445700	OS04G0572100	OS12G0566000	OS10G0555100	OS11G0137250	novel.779	novel.22
OS01G0609501	OS04G0636400	OS07G0290200	OS11G0137250	OS03G0151700	OS12G0568700	OS01G0542700	OS01G0324400	OS03G0276500	OS10G0502600	novel.3	novel.738	OS08G0488800	OS12G0566000	OS01G0740600	OS09G0461900	OS01G0896400	OS07G0659800	novel.12	OS06G0332600	OS11G0227200
OS07G0604700	OS03G0405900	OS02G0102200	novel.12	novel.772	novel.756	OS07G0633200	OS07G0537250	OS06G0239100	EPlOSAG00000018387	OS08G0486200	novel.12	OS01G0834100	OS01G0896400	OS07G0422000	OS07G0633200	OS04G0495400	OS10G0576900	novel.736	OS01G0741900	OS01G0805600
OS04G0415800	OS03G0807900	OS04G0412500	OS05G0519200	OS06G0242700	OS12G0471100	OS10G0502600	OS08G0106100	OS05G0383200	novel.744	novel.768	OS09G0110300	OS11G0470500	OS04G0495400	OS11G0539200	OS10G0502600	OS10G0111325	novel.42	OS05G0519200	OS04G0619200	novel.720
OS11G0494100	OS09G0454600	OS12G0588200	OS09G0110300	OS07G0687000	novel.755	EPlOSAG00000018387	OS01G0199400	OS03G0138700	OS03G0389100	novel.766	OS10G0555100	OS04G0519912	OS10G0111325	OS11G0275000	EPlOSAG00000018387	OS01G0247600	novel.747	OS01G0212900	OS09G0549500	novel.721
OS01G0868300	OS07G0636800	OS02G0677600	OS09G0513500	OS08G0170800	OS09G0491772	novel.744	novel.59	OS03G0316200	novel.38	OS04G0620200	OS07G0659800	EPlOSAG00000000257	OS01G0247600	novel.738	novel.744	OS03G0114800	OS03G0276500	OS09G0110300	OS01G0602800	OS08G0445700
EPlOSAG00000051615	OS05G0105500	OS01G0239300	OS03G0696150	OS06G0332600	OS03G0112101	OS03G0389100	OS03G0151700	novel.33	novel.753	OS06G0103600	OS11G0517800	OS08G0545000	OS03G0114800	novel.12	novel.34	OS04G0428500	OS01G0542700	OS09G0513500	OS02G0124800	OS01G0740600
OS03G0405400	OS04G0592400	OS09G0535500	OS08G0486233	OS01G0741900	OS09G0130901	novel.31	OS06G0242700	OS04G0504000	EPlOSAG00000017054	OS07G0472300	OS10G0576900	OS05G0510800	OS08G0230900	OS09G0110300	novel.38	OS04G0542200	OS06G0239100	OS03G0696150	OS06G0194400	OS07G0422000
OS01G0148000	OS06G0145800	OS11G0275000	novel.732	OS04G0619200	OS10G0515900	novel.34	OS07G0687000	OS12G0568700	OS08G0360100	OS03G0656900	novel.747	OS06G0694900	OS04G0428500	OS10G0555100	novel.753	OS01G0883100	OS05G0383200	OS08G0486233	novel.88	OS11G0539200
OS05G0163250	OS01G0111800	OS06G0321700	novel.733	OS09G0549500	OS02G0124866	OS06G0624000	OS08G0170800	novel.756	OS01G0252100	OS04G0429800	OS03G0276500	OS04G0337201	OS04G0542200	OS07G0659800	OS11G0527250	OS03G0769700	OS03G0138700	novel.733	OS08G0272800	novel.738
OS02G0227700	ENSRNA049471778	OS11G0169400	OS05G0315100	OS01G0602800	OS07G0518100	novel.38	OS06G0332600	OS12G0471100	OS07G0134000	OS01G0324400	OS01G0542700	OS04G0520900	OS01G0883100	EPlOSAG00000018354	novel.757	OS10G0390701	OS03G0389100	OS05G0315100	OS08G0565450	OS10G0555100
OS02G0253502	OS01G0124650	OS09G0378700	OS09G0461900	OS02G0124800	OS03G0329500	novel.753	OS01G0741900	novel.755	OS05G0492500	OS08G0106100	OS06G0239100	OS03G0686700	OS03G0769700	OS10G0576900	EPlOSAG00000017054	EPlOSAG00000031385	OS03G0316200	OS09G0461900	OS03G0668900	OS07G0659800
OS06G0503250	OS06G0704450	OS02G0102300	OS01G0542700	OS06G0194400	OS01G0725000	novel.757	OS04G0619200	OS03G0112101	OS07G0671500	OS01G0199400	OS05G0383200	EPlOSAG00000014897	OS10G0390701	novel.42	OS05G0582400	OS01G0211600	novel.31	novel.46	OS01G0337700	OS11G0517800
OS01G0326100	OS08G0483600	OS07G0142500	OS07G0633200	novel.88	OS03G0673400	OS09G0491772	OS09G0549500	OS09G0130901	OS01G0892800	novel.59	OS03G0138700	EPlOSAG00000013560	EPlOSAG00000031385	OS03G0276500	OS01G0252100	novel.8	novel.33	OS01G0880800	OS04G0470150	OS05G0454200
OS11G0474900	OS07G0448800	OS02G0677300	OS10G0502600	OS03G0668900	OS01G0740651	OS05G0582400	OS01G0602800	OS10G0515900	OS04G0548450	OS03G0151700	OS03G0316200	OS05G0143500	OS01G0211600	OS01G0542700	OS01G0866500	novel.3	OS01G0642000	OS01G0542700	OS03G0731100	OS10G0576900
novel.1055	OS11G0308800	OS01G0248850	EPlOSAG00000018387	OS01G0337700	OS06G0284500	OS08G0360100	OS02G0124800	OS02G0124866	OS04G0585400	novel.772	novel.33	OS01G0113200	novel.8	OS06G0239100	novel.30	novel.5	OS04G0504000	OS02G0247000	OS05G0430200	novel.42
OS05G0447580	OS02G0806000	OS05G0365600	novel.744	OS04G0470150	OS02G0134200	OS01G0252100	OS06G0194400	OS07G0518100	OS06G0493100	OS06G0242700	OS01G0642000	novel.1630	novel.5	OS05G0383200	OS07G0134000	OS08G0486200	OS12G0568700	OS07G0633200	novel.793	OS04G0597400
EPlOSAG00000034085	OS01G0618200	OS06G0500700	OS03G0389100	novel.788	OS10G0536000	OS01G0866500	novel.88	OS01G0651800	OS09G0314333	OS07G0687000	OS04G0504000	EPlOSAG00000024216	OS08G0486200	OS03G0138700	OS05G0492500	novel.766	novel.756	OS10G0502600	novel.791	OS04G0465600
novel.1013	OS01G0830000	OS06G0691600	OS06G0624000	OS03G0731100	OS06G0726100	OS07G0134000	OS04G0555600	OS03G0329500	OS03G0299200	OS08G0170800	OS12G0568700	novel.1635	novel.767	OS03G0389100	OS07G0671500	OS10G0376400	OS12G0471100	EPlOSAG00000018387	novel.80	OS03G0276500
EPlOSAG00000034343	OS05G0544900	OS01G0667550	novel.38	OS05G0430200	OS05G0551350	OS05G0492500	OS03G0668900	OS01G0725000	OS02G0315600	novel.776	OS12G0471100	OS03G0596800	novel.766	OS03G0316200	OS01G0892800	OS06G0103600	novel.755	novel.744	novel.82	OS06G0239100
OS04G0524600	OS04G0628100	OS07G0115300	novel.753	novel.791	OS02G0791500	OS07G0671500	OS01G0337700	OS03G0673400	OS01G0241400	OS06G0332600	novel.755	OS02G0826600	OS10G0376400	novel.31	OS04G0548450	OS12G0152100	OS09G0491772	OS06G0624000	OS04G0658800	OS05G0383200
OS11G0213733	OS04G0613200	OS09G0452800	OS11G0527250	novel.80	OS02G0160500	OS01G0892800	OS04G0470150	OS01G0961000	OS12G0236400	OS01G0741900	OS09G0491772	OS05G0155500	OS06G0103600	novel.33	novel.1641	OS03G0656900	OS08G0360100	novel.759	OS05G0193800	OS03G0138700
OS01G0939800	OS04G0486950	OS09G0497900	EPlOSAG00000017054	novel.82	OS01G0777900	OS04G0548450	OS03G0731100	OS01G0740651	novel.1653	OS04G0619200	OS03G0112101	OS03G0757750	OS12G0152100	OS01G0642000	OS04G0585400	OS01G0324400	OS03G0112101	novel.38	novel.78	OS03G0389100
EPlOSAG00000009226	OS11G0668100	OS11G0687001	OS08G0360100	OS04G0658800	OS02G0173800	novel.1641	OS05G0430200	OS02G0134200	novel.1652	OS09G0549500	OS09G0130901	novel.1607	OS03G0656900	OS04G0504000	OS06G0493100	novel.54	OS09G0130901	OS11G0527250	OS02G0579300	OS03G0316200
OS06G0505302	OS10G0516551	OS04G0457300	OS01G0252100	OS01G0210300	OS03G0817800	OS04G0585400	novel.791	OS10G0536000	OS04G0109500	OS01G0602800	OS02G0124866	OS03G0815200	OS01G0324400	OS12G0568700	novel.1640	OS08G0106100	OS02G0124866	novel.753	OS03G0126700	novel.33
OS05G0141800	OS09G0248000	OS02G0764200	OS07G0134000	OS05G0193800	OS07G0684800	OS06G0493100	novel.80	OS06G0726100	OS10G0158000	OS02G0124800	OS07G0518100	OS12G0599800	novel.62	novel.756	OS09G0314333	OS01G0199400	OS07G0518100	novel.757	OS01G0566701	OS01G0642000
EPlOSAG00000004045	novel.1722	OS04G0171800	OS05G0492500	OS05G0569400	OS12G0460400	novel.1640	novel.82	OS05G0551350	OS01G0138500	OS06G0194400	OS03G0329500	OS09G0536200	novel.54	OS12G0471100	OS02G0315600	OS06G0116900	OS01G0651800	EPlOSAG00000017054	OS07G0196300	novel.36
OS01G0182832	OS09G0451400	OS03G0245500	OS01G0651800	OS03G0126700	OS03G0804500	OS09G0314333	OS05G0193800	OS02G0791500	OS01G0114550	OS08G0272800	OS01G0725000	OS04G0688600	OS08G0106100	novel.755	OS01G0241400	novel.59	OS03G0329500	OS05G0582400	OS01G0500900	OS04G0504000
OS03G0107300	OS09G0133600	OS10G0552600	OS07G0671500	OS01G0566701	OS09G0127300	OS03G0299200	OS02G0579300	OS02G0160500	OS10G0184300	OS08G0565450	OS03G0673400	EPlOSAG00000014835	OS01G0199400	OS09G0491772	OS01G0740651	OS03G0151700	OS01G0725000	OS08G0360100	OS04G0518600	OS12G0568700
OS01G0678100	OS01G0132800	OS09G0482660	OS04G0548450	OS07G0196300	OS10G0524000	OS02G0315600	OS03G0126700	OS01G0777900	OS04G0448950	OS03G0668900	OS04G0560100	OS01G0170600	OS05G0468800	OS08G0360100	OS12G0236400	novel.772	OS03G0673400	OS01G0252100	OS01G0931200	novel.756
OS11G0473200	OS07G0509800	OS03G0233700	OS04G0585400	OS01G0500900	EPlOSAG00000012230	OS01G0241400	OS01G0566701	OS02G0173800	novel.1658	OS01G0337700	OS01G0961000	OS07G0658550	OS06G0116900	OS03G0112101	novel.1653	OS06G0242700	OS01G0961000	OS01G0866500	EPlOSAG00000017090	OS12G0471100
OS01G0713900	novel.307	OS07G0212200	OS06G0493100	EPlOSAG00000017090	OS02G0285300	OS12G0236400	OS07G0196300	OS03G0817800	EPlOSAG00000012249	OS04G0470150	OS07G0645200	OS03G0755100	OS03G0151700	OS09G0130901	OS10G0184300	OS07G0687000	OS06G0284500	novel.30	OS10G0567100	novel.755
OS01G0615500	OS01G0141000	OS06G0228200	OS09G0314333	OS06G0217700	OS02G0304900	novel.1653	OS01G0500900	OS07G0684800	OS12G0634600	novel.788	OS01G0740651	OS11G0272800	novel.772	OS02G0124866	OS04G0448950	OS08G0170800	OS02G0134200	OS07G0134000	OS06G0217700	OS09G0491772
OS07G0669000	OS11G0707900	OS04G0475600	OS03G0299200	OS03G0719400	OS03G0407400	OS06G0284500	OS04G0518600	OS12G0460400	OS05G0593100	OS03G0731100	OS06G0284500	OS08G0475500	OS06G0242700	OS07G0518100	novel.1658	novel.779	OS10G0158000	OS05G0492500	OS03G0719400	OS03G0112101
OS04G0640850	OS02G0302500	OS02G0178100	OS01G0961000	OS10G0124700	novel.1632	OS04G0109500	EPlOSAG00000017090	OS03G0804500	OS08G0488800	OS05G0430200	OS02G0134200	novel.1617	OS08G0170800	OS01G0651800	OS09G0427125	OS06G0332600	OS10G0536000	OS01G0651800	OS01G0643300	OS09G0130901
OS02G0518500	OS01G0571300	OS06G0581000	OS02G0315600	novel.729	OS06G0133400	OS10G0158000	OS03G0719400	OS09G0127300	OS01G0834100	novel.80	OS10G0536000	OS05G0412400	novel.776	OS01G0892800	EPlOSAG00000012249	OS01G0741900	OS01G0138500	OS07G0671500	novel.729	OS10G0515900
EPlOSAG00000000257	OS01G0777200	OS12G0451300	OS07G0645200	OS06G0650300	OS02G0814600	OS01G0138500	OS10G0124700	OS04G0447600	OS11G0470500	novel.82	OS06G0726100	OS07G0177150	OS06G0332600	OS03G0329500	OS05G0593100	OS04G0619200	OS06G0726100	OS01G0892800	OS06G0650300	OS02G0124866
OS06G0202600	OS08G0437300	OS02G0572600	OS01G0241400	OS12G0607000	EPlOSAG00000025540	OS01G0114550	OS11G0304050	OS02G0285300	OS04G0519912	OS04G0658800	OS05G0551350	OS02G0802650	OS01G0741900	OS01G0725000	OS08G0488800	OS09G0549500	OS05G0551350	OS04G0548450	OS12G0607000	OS07G0518100
OS07G0566500	OS01G0631500	OS01G0208400	OS12G0236400	novel.723	OS04G0489600	OS10G0184300	novel.729	OS02G0304900	OS04G0451000	OS01G0210300	OS02G0791500	OS09G0325000	OS04G0619200	OS03G0673400	OS01G0301700	OS01G0602800	OS02G0791500	OS04G0585400	novel.723	OS03G0329500
OS03G0641250	OS02G0566000	OS11G0439100	novel.1653	OS09G0321500	OS01G0921800	OS04G0448950	OS01G0805600	novel.1632	EPlOSAG00000000257	OS05G0193800	OS02G0160500	OS03G0121901	OS09G0549500	OS04G0560100	OS01G0834100	OS02G0124800	OS02G0160500	OS06G0493100	OS09G0321500	OS01G0725000
OS03G0788250	OS01G0228600	OS07G0647200	OS04G0109500	OS09G0548200	novel.1636	OS12G0634600	OS06G0650300	OS06G0133400	OS08G0545000	novel.78	OS01G0777900	OS07G0503900	novel.781	OS01G0961000	OS11G0470500	OS12G0517100	OS01G0777900	novel.1640	OS09G0548200	OS03G0673400
OS02G0114033	OS04G0167800	OS12G0149300	OS10G0158000	OS03G0431100	OS02G0555300	OS05G0593100	OS12G0607000	OS02G0814600	OS05G0510800	OS02G0579300	OS02G0173800	EPlOSAG00000013531	OS01G0602800	OS01G0740651	OS04G0519912	OS06G0194400	OS12G0634600	OS09G0314333	OS03G0431100	novel.1641
OS03G0192800	OS11G0427500	OS05G0518000	OS01G0138500	OS09G0491740	OS10G0493900	OS08G0488800	novel.723	EPlOSAG00000025540	OS06G0694900	OS03G0126700	novel.1620	OS10G0394200	OS02G0124800	OS06G0284500	OS04G0451000	novel.88	OS02G0173800	OS03G0299200	OS09G0491740	OS01G0961000
OS10G0400250	novel.315	OS05G0202300	OS01G0114550	OS02G0591000	OS11G0305300	OS01G0301700	OS09G0321500	OS04G0489600	OS04G0337201	OS01G0566701	OS03G0817800	OS08G0151500	novel.51	OS02G0134200	EPlOSAG00000000257	OS08G0272800	novel.1620	OS02G0315600	OS02G0591000	OS07G0645200
OS04G0387000	OS03G0788200	OS02G0770800	OS10G0184300	OS11G0539200	OS08G0508000	OS01G0834100	OS09G0548200	OS01G0921800	OS04G0520900	OS07G0196300	OS07G0684800	OS03G0828500	OS01G0702300	OS10G0536000	OS08G0545000	OS08G0565450	OS03G0817800	OS01G0241400	OS08G0553450	OS01G0740651
OS02G0783700	OS01G0266200	novel.1173	OS04G0448950	OS12G0554100	OS02G0712700	OS11G0470500	OS03G0431100	novel.1636	OS03G0686700	OS01G0500900	OS12G0460400	OS11G0133700	OS08G0272800	OS06G0726100	OS05G0510800	OS03G0668900	OS07G0684800	OS12G0236400	OS12G0554100	OS06G0284500
OS09G0240975	novel.1316	OS07G0447200	EPlOSAG00000012249	OS08G0107400	OS01G0949300	OS04G0519912	OS09G0491740	OS02G0555300	EPlOSAG00000014897	OS01G0931200	OS03G0804500	OS01G0848700	OS04G0555600	OS05G0551350	OS06G0694900	OS01G0337700	OS12G0460400	novel.1653	OS08G0107400	OS02G0134200
OS02G0470600	OS04G0173300	OS02G0189200	OS12G0634600	OS07G0435300	OS03G0857000	novel.1620	OS02G0591000	OS10G0493900	EPlOSAG00000013560	EPlOSAG00000017090	OS09G0127300	OS01G0976900	OS08G0565450	OS02G0791500	OS04G0337201	OS04G0470150	OS03G0804500	OS04G0109500	OS07G0435300	OS10G0536000
OS09G0424300	OS12G0552800	OS01G0638600	OS05G0593100	OS01G0854500	OS06G0711900	OS08G0545000	OS12G0554100	OS11G0305300	OS01G0613500	OS06G0217700	OS04G0447600	OS03G0219100	OS03G0668900	OS02G0160500	OS04G0520900	OS03G0731100	OS09G0127300	OS10G0158000	OS01G0854500	OS06G0726100
EPlOSAG00000052576	OS08G0300100	OS08G0335600	OS08G0488800	novel.734	novel.1608	OS05G0510800	OS08G0107400	OS08G0508000	OS05G0143500	OS03G0719400	OS10G0524000	OS02G0316900	OS01G0337700	OS01G0777900	OS03G0686700	OS05G0430200	OS04G0447600	OS01G0138500	novel.734	OS05G0551350
OS09G0469950	OS07G0563300	OS12G0231000	OS01G0301700	OS02G0525501	OS05G0130200	OS06G0694900	OS07G0435300	OS02G0712700	OS01G0113200	novel.727	EPlOSAG00000012230	OS01G0102500	OS04G0470150	OS12G0634600	EPlOSAG00000014897	novel.793	OS10G0524000	OS01G0114550	EPlOSAG00000018354	OS02G0791500
EPlOSAG00000017282	OS02G0726600	OS06G0205337	OS01G0834100	OS03G0781400	OS06G0215100	OS04G0337201	OS01G0854500	OS01G0949300	EPlOSAG00000024216	OS01G0643300	OS02G0285300	OS02G0742550	OS03G0731100	OS02G0173800	EPlOSAG00000013560	OS11G0644700	EPlOSAG00000012230	OS10G0184300	OS02G0525501	OS02G0160500
OS08G0556500	OS10G0176700	OS03G0782400	OS11G0470500	OS07G0255300	OS04G0548400	OS04G0520900	novel.734	OS03G0857000	novel.1635	OS01G0805600	OS02G0304900	OS01G0936000	OS05G0430200	OS03G0817800	OS05G0143500	novel.791	OS02G0285300	OS04G0448950	OS03G0781400	OS01G0777900
EPlOSAG00000008446	OS03G0109700	novel.1604	OS04G0519912	OS12G0178700	OS04G0688600	novel.1623	OS02G0525501	OS06G0711900	OS03G0596800	novel.729	OS03G0407400	OS01G0963600	novel.793	OS07G0684800	OS01G0113200	novel.82	OS02G0304900	OS08G0167249	OS07G0255300	OS02G0173800
OS11G0258500	OS05G0578100	OS01G0625300	novel.1620	OS05G0481800	OS06G0579800	OS03G0686700	OS03G0781400	novel.1608	OS01G0228400	OS06G0650300	novel.1632	OS08G0137200	OS11G0644700	OS04G0649000	novel.1630	OS05G0193800	novel.1632	OS09G0427125	OS12G0178700	OS03G0817800
OS04G0218600	OS07G0584900	OS01G0382200	EPlOSAG00000000257	OS07G0588800	novel.1610	EPlOSAG00000014897	OS07G0255300	novel.1601	OS02G0826600	OS12G0607000	OS06G0133400	OS08G0521000	novel.791	OS12G0460400	EPlOSAG00000024216	novel.78	OS06G0133400	EPlOSAG00000012249	OS05G0481800	OS07G0684800
OS06G0547100	OS01G0178500	novel.1331	OS08G0545000	OS02G0578000	OS11G0582000	EPlOSAG00000013560	OS11G0517800	OS05G0130200	OS05G0155500	novel.723	OS02G0814600	OS12G0108000	novel.81	OS03G0804500	novel.1635	OS02G0579300	OS02G0814600	OS12G0634600	OS07G0588800	OS03G0804500
EPlOSAG00000012461	OS01G0327400	OS02G0588700	OS05G0510800	novel.748	novel.1613	OS05G0143500	OS12G0178700	OS06G0215100	OS03G0757750	OS09G0321500	EPlOSAG00000025540	OS06G0681400	novel.80	OS09G0127300	OS03G0596800	OS03G0126700	EPlOSAG00000025540	OS01G0691000	OS03G0642300	OS09G0127300
EPlOSAG00000023439	OS11G0300600	OS07G0430501	OS06G0694900	OS04G0465600	OS02G0594900	OS01G0113200	OS05G0481800	OS04G0548400	novel.1607	OS09G0548200	OS04G0489600	OS04G0640850	novel.82	OS04G0447600	OS02G0826600	OS01G0566701	OS04G0489600	OS05G0593100	OS02G0578000	OS04G0447600
EPlOSAG00000002156	OS07G0568500	OS09G0403300	OS04G0649000	OS03G0582200	OS05G0565900	novel.1630	OS07G0588800	OS04G0688600	OS01G0678000	OS03G0431100	OS01G0921800	OS10G0184250	OS04G0658800	OS10G0524000	OS05G0155500	OS07G0196300	OS01G0921800	OS08G0488800	novel.747	OS10G0524000
OS02G0741500	OS02G0256100	OS02G0179225	OS04G0337201	OS10G0200000	OS07G0669200	EPlOSAG00000024216	OS02G0578000	OS06G0579800	OS03G0815200	OS09G0491740	novel.1636	OS06G0149166	OS01G0210300	EPlOSAG00000012230	OS03G0757750	OS01G0500900	novel.1636	OS01G0834100	OS03G0582200	EPlOSAG00000012230
OS12G0605200	OS02G0137600	OS02G0192001	OS04G0520900	OS01G0577450	OS09G0365900	novel.1635	OS04G0597400	novel.1610	OS04G0463000	OS02G0591000	OS02G0555300	OS08G0554900	OS05G0193800	OS02G0285300	novel.1607	OS04G0518600	OS02G0555300	OS11G0470500	OS10G0200000	OS02G0285300
OS06G0169900	OS02G0736400	OS10G0530750	OS03G0686700	OS10G0112700	OS10G0394200	OS03G0596800	novel.747	OS11G0582000	OS12G0599800	OS12G0554100	OS10G0493900	OS06G0730900	OS05G0227800	OS02G0304900	OS03G0815200	OS01G0931200	OS10G0493900	OS04G0519912	OS01G0577450	OS02G0304900
OS07G0645200	OS03G0266300	OS03G0223400	EPlOSAG00000014897	OS01G0137200	OS11G0701100	OS01G0228400	novel.44	novel.1613	OS09G0536200	OS08G0107400	OS11G0305300	OS04G0536500	novel.78	OS03G0407400	OS12G0599800	EPlOSAG00000017090	OS01G0228400	OS04G0451000	OS01G0137200	OS03G0407400
OS07G0173300	OS01G0580500	OS10G0569500	EPlOSAG00000013560	OS02G0705550	OS03G0220100	OS02G0826600	novel.748	OS02G0594900	OS04G0422300	OS07G0435300	OS08G0508000	OS04G0487000	EPlOSAG00000029078	novel.1632	OS09G0536200	OS10G0567100	OS11G0305300	EPlOSAG00000000257	OS11G0287000	novel.1632
OS03G0261950	OS09G0425900	OS11G0329399	OS05G0143500	OS11G0287000	OS03G0219100	OS05G0155500	OS04G0465600	OS05G0565900	EPlOSAG00000014835	OS01G0854500	OS02G0712700	OS04G0298700	OS02G0579300	OS06G0133400	OS04G0688600	OS06G0217700	OS08G0508000	OS08G0545000	OS08G0552100	OS06G0133400
OS08G0392500	OS04G0545200	OS01G0686000	OS01G0113200	OS04G0127300	OS01G0810100	OS03G0757750	novel.46	OS12G0189400	OS01G0170600	novel.734	OS01G0949300	OS10G0422075	OS03G0126700	OS02G0814600	EPlOSAG00000014835	novel.21	OS02G0712700	OS05G0510800	OS04G0127300	OS02G0814600
EPlOSAG00000012451	OS10G0370500	OS05G0399700	novel.1630	OS10G0159300	OS01G0552100	novel.1607	OS03G0582200	OS10G0394200	novel.1610	EPlOSAG00000018354	OS03G0857000	OS03G0625700	OS01G0566701	EPlOSAG00000025540	OS01G0170600	OS03G0719400	OS01G0949300	OS06G0694900	EPlOSAG00000017062	EPlOSAG00000025540
OS02G0830801	OS05G0592100	OS06G0683800	EPlOSAG00000024216	OS07G0587500	OS09G0566050	OS03G0815200	OS10G0200000	OS09G0365900	OS03G0755100	OS02G0525501	OS06G0711900	novel.1495	OS07G0196300	OS04G0489600	OS07G0658550	OS01G0643300	OS03G0857000	OS04G0649000	OS10G0159300	OS04G0489600
OS09G0473800	OS05G0429400	OS02G0111800	novel.1635	OS11G0149200	OS11G0168500	OS12G0599800	OS01G0577450	OS11G0701100	OS11G0272800	OS03G0781400	novel.1608	novel.1494	OS01G0500900	OS01G0921800	OS03G0755100	OS01G0805600	OS06G0711900	OS12G0460400	OS07G0587500	OS01G0921800
novel.1673	OS03G0797800	OS04G0474700	OS03G0596800	OS01G0794400	novel.1482	OS02G0497600	OS01G0137200	OS03G0220100	novel.1617	OS07G0255300	OS04G0350201	OS04G0261400	OS04G0518600	novel.1636	OS11G0272800	novel.729	novel.1608	OS04G0337201	OS11G0149200	novel.1636
OS08G0112900	OS07G0489950	OS02G0519700	OS01G0228400	novel.40	OS02G0712500	OS09G0536200	OS11G0287000	OS03G0219100	OS06G0494400	OS12G0178700	OS05G0130200	OS09G0570900	OS01G0931200	OS02G0555300	novel.1617	OS03G0391400	novel.1601	OS04G0520900	OS01G0794400	OS02G0555300
EPlOSAG00000027644	OS02G0818500	OS04G0191400	OS02G0826600	OS06G0114300	OS01G0949500	OS04G0422300	OS04G0127300	OS12G0274700	OS05G0412400	OS05G0481800	OS02G0497600	OS03G0840350	EPlOSAG00000017090	OS10G0493900	OS05G0412400	OS06G0650300	OS04G0463000	novel.1623	novel.40	OS10G0493900
OS08G0434500	OS07G0549900	OS01G0833600	OS05G0155500	novel.36	OS04G0562800	EPlOSAG00000014835	OS07G0587500	OS01G0810100	OS01G0511600	OS05G0454200	OS06G0215100	OS06G0728600	OS06G0217700	OS01G0228400	OS07G0177150	OS12G0607000	OS05G0130200	novel.1626	OS06G0114300	OS01G0228400
OS10G0569600	OS09G0394500	OS07G0418600	OS03G0757750	novel.35	OS09G0431900	OS01G0170600	OS01G0794400	OS01G0552100	OS07G0177150	OS07G0588800	OS04G0548400	novel.1468	OS03G0719400	OS11G0305300	OS02G0802650	OS03G0377100	OS02G0497600	OS03G0686700	novel.37	OS11G0305300
OS12G0594200	OS05G0195700	OS07G0241600	novel.1607	novel.37	OS03G0749300	OS07G0658550	novel.40	OS09G0566050	OS02G0802650	novel.748	OS04G0688600	OS05G0207400	novel.23	OS08G0508000	OS09G0325000	novel.723	OS06G0215100	EPlOSAG00000014897	OS03G0860600	OS08G0508000
OS01G0908301	OS03G0198300	OS10G0524500	OS03G0815200	OS03G0860600	novel.1491	OS03G0755100	OS06G0114300	OS11G0168500	OS03G0121901	OS04G0465600	OS06G0579800	OS06G0679100	OS03G0391400	OS02G0712700	OS03G0121901	OS09G0321500	OS04G0548400	EPlOSAG00000013560	OS05G0330700	OS02G0712700
OS02G0202300	OS08G0481100	novel.18	OS12G0599800	OS05G0330700	OS02G0634700	OS11G0272800	OS01G0642000	novel.1482	OS09G0325000	OS03G0582200	OS11G0582000	OS06G0289200	OS01G0805600	OS01G0949300	EPlOSAG00000013531	OS09G0548200	OS06G0579800	OS05G0143500	OS03G0210700	OS01G0949300
OS10G0454200	OS03G0190100	OS01G0803300	OS02G0497600	OS03G0210700	OS07G0112600	novel.1617	novel.36	OS02G0712500	OS07G0503900	OS10G0200000	novel.1613	OS07G0605800	novel.729	OS03G0857000	OS08G0151500	OS03G0431100	novel.1613	OS01G0113200	OS04G0644200	OS03G0857000
OS07G0471683	OS04G0690900	OS03G0843150	OS09G0536200	OS04G0644200	OS09G0417600	OS05G0412400	novel.37	OS04G0511200	EPlOSAG00000013531	OS01G0577450	OS02G0594900	OS01G0183850	OS06G0650300	OS06G0711900	OS03G0828500	OS09G0491740	OS02G0594900	EPlOSAG00000024216	OS02G0592300	OS06G0711900
OS02G0203500	OS06G0332600	OS04G0412250	EPlOSAG00000014835	OS02G0592300	OS02G0244600	OS01G0511600	OS03G0860600	OS01G0949500	OS05G0142200	OS11G0287000	OS05G0565900	OS04G0388700	OS12G0607000	novel.1608	OS04G0475000	OS02G0591000	OS05G0565900	novel.1635	OS05G0137700	novel.1608
EPlOSAG00000006776	novel.102	OS08G0105800	OS01G0170600	OS05G0137700	novel.1495	OS07G0177150	OS05G0330700	OS04G0298700	OS08G0151500	OS04G0127300	OS12G0189400	OS08G0527300	OS03G0377100	novel.1601	OS11G0133700	OS08G0553450	OS02G0700700	OS03G0596800	OS11G0163500	novel.1601
EPlOSAG00000000424	OS10G0340800	OS01G0688300	OS07G0658550	OS11G0163500	OS02G0585200	OS02G0802650	OS03G0210700	OS09G0431900	OS02G0582900	EPlOSAG00000017062	OS07G0669200	OS12G0562400	novel.723	OS05G0130200	OS01G0848700	OS02G0226801	OS01G0511600	OS12G0616800	OS12G0555400	OS04G0463000
EPlOSAG00000051389	OS05G0411200	OS07G0142300	OS03G0755100	OS12G0555400	OS01G0548750	OS09G0325000	OS04G0644200	OS03G0749300	OS03G0828500	OS10G0159300	OS09G0365900	OS01G0963800	OS09G0459600	OS02G0497600	OS01G0976900	OS12G0554100	OS12G0189400	OS02G0826600	OS01G0323100	OS05G0130200
OS01G0613500	OS05G0122800	OS04G0603300	OS11G0272800	OS01G0323100	OS04G0261400	OS03G0121901	OS02G0592300	novel.1491	OS04G0475000	OS07G0587500	OS10G0394200	OS06G0137166	OS09G0321500	OS04G0548400	OS02G0316900	OS08G0107400	OS09G0365900	OS05G0155500	OS03G0830800	OS02G0497600
OS07G0571200	novel.141	OS03G0184300	novel.1617	OS03G0830800	OS02G0205200	EPlOSAG00000013531	OS05G0137700	OS02G0634700	OS11G0133700	OS11G0149200	OS11G0701100	OS03G0853600	OS09G0548200	OS06G0215100	OS01G0102500	OS07G0435300	OS10G0394200	OS03G0757750	OS06G0297800	OS04G0548400
OS03G0233700	OS09G0262000	OS04G0415900	OS05G0412400	OS06G0297800	OS05G0100366	OS05G0142200	OS11G0163500	OS07G0112600	OS01G0848700	OS01G0794400	OS03G0220100	OS07G0595900	OS03G0431100	OS06G0579800	OS02G0742550	novel.737	OS05G0142200	OS03G0815200	OS04G0610800	OS06G0579800
EPlOSAG00000029209	OS10G0403700	OS04G0655700	OS01G0511600	OS03G0770775	OS07G0579000	OS08G0151500	OS12G0555400	OS09G0417600	OS07G0122000	novel.40	OS03G0219100	OS07G0570600	OS09G0491740	OS11G0582000	OS01G0936000	OS01G0854500	OS11G0701100	OS12G0599800	OS01G0637500	OS11G0582000
OS07G0661550	OS04G0692200	OS02G0651900	OS12G0189400	OS04G0610800	OS03G0133850	OS03G0828500	OS01G0323100	OS02G0244600	OS02G0316900	OS06G0114300	OS12G0190400	OS09G0533900	OS02G0591000	novel.1613	OS01G0963600	novel.734	OS03G0220100	OS09G0536200	OS04G0175000	novel.1613
OS11G0137300	OS04G0530900	OS05G0160300	OS07G0177150	OS01G0637500	novel.1463	OS04G0475000	OS06G0297800	novel.1495	OS01G0102500	novel.36	OS12G0274700	OS07G0165100	OS02G0226801	OS02G0594900	OS08G0137200	EPlOSAG00000018354	OS03G0219100	OS06G0215100	OS03G0343800	OS02G0594900
OS05G0132000	OS04G0408700	OS06G0129100	OS02G0802650	OS04G0175000	OS08G0215200	OS11G0133700	OS04G0610800	novel.1494	OS02G0742550	novel.35	OS01G0810100	OS08G0138700	OS12G0554100	OS05G0565900	OS08G0521000	OS03G0781400	OS12G0274700	OS04G0688600	OS04G0560100	OS05G0565900
OS04G0555600	OS02G0198300	OS07G0471900	OS03G0121901	OS03G0343800	OS05G0359700	OS01G0848700	OS01G0637500	OS02G0585200	OS01G0936000	novel.37	OS01G0552100	OS05G0400400	EPlOSAG00000045986	OS01G0511600	OS06G0681400	OS07G0255300	OS01G0810100	EPlOSAG00000014835	OS04G0559100	OS02G0700700
OS06G0155750	OS01G0939600	OS12G0610800	OS09G0325000	OS04G0560100	OS03G0737300	OS01G0976900	OS04G0175000	OS01G0548750	OS01G0963600	OS03G0860600	OS09G0566050	OS01G0733500	OS08G0107400	OS12G0189400	OS04G0640850	OS12G0178700	OS01G0552100	OS01G0170600	OS08G0235800	OS12G0189400
OS11G0153400	novel.1134	OS03G0671000	OS07G0503900	OS04G0559100	OS03G0751600	OS02G0316900	OS03G0343800	OS04G0261400	OS01G0692300	OS05G0330700	OS04G0223300	OS11G0558400	OS10G0198900	OS09G0365900	OS10G0184250	OS05G0481800	OS01G0692300	novel.1610	OS03G0222700	OS10G0394200
OS10G0539350	OS11G0204100	OS07G0525100	EPlOSAG00000013531	OS08G0235800	OS03G0197000	OS01G0102500	OS04G0560100	OS02G0205200	OS08G0137200	novel.756	OS11G0168500	OS09G0403000	OS07G0435300	OS05G0142200	novel.1482	OS05G0454200	OS09G0566050	OS03G0755100	OS03G0161100	OS09G0365900
EPlOSAG00000015268	OS06G0146300	OS12G0453500	OS05G0142200	OS03G0161100	OS08G0137400	OS02G0742550	OS04G0559100	OS05G0100366	OS08G0521000	OS03G0210700	novel.1482	OS05G0462500	novel.737	OS11G0701100	OS06G0149166	OS02G0189300	OS04G0223300	OS11G0272800	novel.1648	OS11G0701100
OS03G0128200	OS02G0229800	OS06G0209400	OS08G0151500	OS02G0626100	OS03G0397700	OS01G0936000	OS08G0235800	OS07G0579000	OS10G0454300	OS04G0644200	OS02G0712500	OS09G0267600	novel.13	OS03G0220100	OS06G0730900	OS07G0588800	OS11G0168500	OS08G0475500	OS02G0626100	OS03G0220100
EPlOSAG00000020555	OS10G0437000	OS07G0214300	OS02G0582900	EPlOSAG00000025532	OS03G0787600	OS01G0963600	OS03G0222700	OS03G0133850	OS12G0108000	OS02G0592300	OS04G0511200	OS01G0535400	OS01G0212900	OS12G0274700	OS04G0536500	OS03G0642300	OS04G0511200	novel.1617	EPlOSAG00000025532	OS03G0219100
OS02G0697550	OS01G0796500	OS05G0206100	OS03G0828500	OS04G0507900	OS01G0963800	OS01G0692300	OS03G0161100	novel.1463	OS06G0681400	OS05G0137700	OS12G0512100	EPlOSAG00000025568	novel.18	OS01G0810100	OS04G0487000	OS04G0465600	OS02G0712500	novel.1616	OS04G0507900	OS03G0770700
EPlOSAG00000013959	OS02G0814800	OS08G0152400	OS04G0475000	OS06G0682900	OS03G0764900	OS08G0137200	OS02G0626100	OS08G0215200	OS04G0640850	OS10G0515900	OS01G0949500	OS01G0824800	OS01G0854500	OS01G0552100	OS10G0422075	novel.46	OS12G0512100	OS06G0494400	OS06G0682900	OS12G0274700
OS07G0648266	OS07G0694300	OS10G0542550	OS11G0133700	OS09G0491708	OS11G0169800	OS08G0521000	EPlOSAG00000025532	OS05G0359700	OS10G0184250	OS12G0555400	OS04G0562800	OS12G0623900	novel.734	OS09G0566050	novel.1491	OS03G0582200	OS01G0949500	OS05G0412400	OS09G0491708	OS01G0810100
OS08G0450700	OS05G0591900	OS01G0248800	OS01G0848700	OS07G0569700	OS07G0595900	OS12G0108000	OS04G0507900	OS03G0737300	OS09G0327800	OS01G0323100	OS09G0431900	OS03G0395100	OS02G0525501	OS04G0223300	OS03G0625700	OS10G0200000	OS03G0749300	OS07G0177150	OS07G0569700	OS01G0552100
OS10G0361900	novel.1515	OS03G0338000	OS01G0976900	OS04G0674000	OS01G0284500	OS04G0223300	OS06G0682900	OS03G0751600	OS06G0149166	OS03G0830800	OS03G0749300	OS03G0133800	OS03G0781400	OS11G0168500	novel.1495	OS01G0577450	novel.1492	OS02G0802650	OS04G0674000	OS04G0223300
OS07G0539900	OS02G0124866	OS03G0619875	OS02G0316900	OS01G0227100	OS02G0282900	OS06G0681400	OS07G0645200	OS03G0197000	OS06G0730900	OS06G0297800	novel.1491	OS09G0555300	OS07G0255300	novel.1482	novel.1494	OS01G0137200	OS07G0112600	OS03G0121901	OS01G0227100	OS11G0168500
OS01G0781833	OS06G0237502	OS11G0224040	OS01G0102500	OS10G0563600	OS05G0576500	OS04G0640850	OS09G0491708	OS08G0137400	OS04G0536500	OS04G0610800	OS02G0634700	OS02G0166800	OS12G0178700	OS04G0511200	OS09G0570900	OS11G0287000	OS09G0417600	OS09G0325000	OS10G0563600	novel.1482
OS01G0799000	OS09G0128400	OS10G0438800	OS02G0742550	OS01G0740650	OS04G0662200	OS10G0184250	OS07G0569700	OS03G0397700	OS04G0487000	OS01G0651800	OS07G0112600	OS04G0549800	OS05G0481800	OS02G0712500	OS03G0840350	OS08G0552100	OS02G0244600	OS07G0503900	OS01G0740650	OS04G0511200
EPlOSAG00000022747	OS12G0610200	OS01G0678100	OS12G0274700	OS03G0816500	OS03G0738600	OS06G0149166	OS01G0227100	OS03G0787600	OS10G0422075	OS07G0430501	OS09G0417600	OS01G0205700	OS05G0454200	OS12G0512100	OS06G0728600	OS04G0127300	OS02G0585200	EPlOSAG00000013531	OS03G0816500	OS02G0712500
OS02G0708500	OS01G0708350	OS09G0272900	OS01G0936000	OS11G0198200	OS01G0859500	OS08G0554900	OS04G0674000	OS01G0963800	OS03G0625700	OS04G0175000	OS02G0244600	OS02G0676500	OS07G0588800	OS01G0949500	novel.1468	OS10G0159300	OS01G0548750	OS05G0142200	OS05G0131500	OS01G0949500
EPlOSAG00000015614	OS06G0503100	OS07G0517600	OS01G0963600	OS03G0445700	EPlOSAG00000049544	OS06G0730900	OS10G0563600	OS03G0764900	novel.1495	OS03G0343800	novel.1494	OS06G0199400	OS03G0642300	OS04G0562800	OS05G0207400	EPlOSAG00000017062	OS04G0261400	OS08G0151500	OS03G0445700	OS11G0143200
OS02G0832400	OS10G0524300	EPlOSAG00000014897	OS01G0692300	novel.1656	OS03G0347400	OS12G0512100	OS01G0740650	OS11G0169800	novel.1497	OS04G0559100	OS02G0585200	OS01G0872500	novel.748	OS09G0431900	OS06G0679100	OS07G0587500	OS10G0534900	OS02G0582900	novel.1656	OS09G0431900
EPlOSAG00000005010	OS03G0189100	OS08G0443800	OS08G0137200	OS11G0666100	OS06G0200700	OS04G0536500	OS11G0198200	OS07G0595900	OS10G0534900	OS08G0235800	OS01G0548750	OS04G0484800	OS04G0465600	OS03G0749300	OS06G0289200	OS11G0149200	OS02G0205200	OS03G0828500	OS02G0512200	OS03G0749300
OS02G0809700	novel.622	OS08G0105700	OS08G0521000	OS02G0512200	OS11G0102700	OS04G0487000	OS03G0445700	OS01G0284500	OS09G0570900	OS03G0222700	OS04G0261400	novel.1424	novel.46	novel.1491	OS07G0605800	OS01G0794400	OS05G0100366	OS04G0475000	OS07G0570700	OS02G0634700
OS02G0553802	OS07G0490400	OS01G0377000	OS12G0108000	OS07G0570700	OS06G0145600	OS10G0422075	novel.1656	OS02G0282900	OS03G0840350	OS03G0161100	OS02G0205200	OS01G0812800	OS03G0582200	OS02G0634700	OS01G0183850	novel.40	OS05G0123000	OS11G0133700	OS05G0295900	OS07G0112600
OS10G0559700	OS11G0416900	OS06G0590800	OS04G0223300	OS05G0295900	OS04G0679050	novel.1492	OS02G0512200	OS05G0576500	OS05G0123000	OS02G0626100	OS05G0100366	OS09G0135800	OS01G0577450	novel.1492	OS04G0388700	OS06G0114300	OS07G0579000	OS01G0848700	OS06G0146700	OS09G0417600
OS08G0160700	OS02G0236800	OS02G0120500	OS06G0681400	OS06G0146700	OS09G0454600	OS11G0245000	OS07G0570700	OS04G0662200	OS06G0728600	EPlOSAG00000025532	OS07G0579000	OS01G0720200	OS01G0137200	OS07G0112600	OS12G0562400	novel.36	OS03G0133850	OS01G0976900	novel.1620	OS02G0244600
OS04G0322100	OS07G0179500	OS08G0108100	OS10G0184250	OS02G0184500	OS01G0824800	OS03G0625700	OS05G0295900	OS03G0738600	OS05G0207400	OS04G0507900	OS03G0133850	OS10G0509900	OS11G0287000	OS09G0417600	novel.1474	novel.37	novel.1467	OS02G0316900	OS02G0184500	novel.1497
EPlOSAG00000020782	OS02G0233200	OS12G0454800	OS04G0640850	OS05G0480500	novel.1450	OS10G0534900	OS06G0146700	OS01G0859500	OS06G0679100	OS06G0682900	novel.1463	OS02G0651200	OS04G0127300	OS02G0244600	OS06G0137166	OS03G0860600	novel.1463	OS01G0102500	OS05G0480500	OS02G0585200
OS07G0619600	OS04G0447600	OS05G0409500	OS09G0327800	OS04G0650000	OS07G0177100	OS09G0570900	OS02G0184500	novel.1444	OS06G0289200	OS09G0491708	OS08G0215200	OS06G0729900	EPlOSAG00000017062	OS02G0585200	OS03G0853600	OS05G0330700	OS08G0215200	OS12G0190400	OS04G0650000	OS01G0548750
OS11G0587550	OS09G0363100	OS07G0431160	OS06G0149166	OS02G0792800	OS02G0791300	OS03G0840350	OS05G0480500	EPlOSAG00000049544	OS07G0605800	OS07G0569700	OS05G0359700	OS01G0786000	OS10G0159300	OS01G0548750	OS07G0570600	novel.754	OS05G0359700	OS02G0742550	OS02G0792800	OS04G0261400
novel.797	OS02G0498100	OS01G0908600	OS04G0511200	novel.1629	OS02G0166800	OS05G0123000	OS04G0650000	OS11G0102700	OS01G0183850	OS04G0674000	OS03G0737300	OS11G0572700	OS07G0587500	OS10G0534900	OS09G0533900	OS03G0210700	OS03G0737300	OS01G0936000	novel.1624	OS02G0205200
OS09G0561482	OS06G0126500	novel.1573	OS06G0730900	novel.1624	OS08G0516600	OS06G0728600	OS02G0792800	OS06G0145600	OS09G0471100	OS01G0227100	OS03G0751600	OS10G0551401	OS11G0149200	OS02G0205200	OS07G0165100	OS04G0644200	OS03G0751600	OS01G0963600	OS02G0640401	OS05G0100366
OS12G0242975	OS10G0472400	OS01G0924966	OS12G0512100	novel.1625	OS04G0524500	OS05G0207400	novel.1624	OS06G0590301	OS04G0388700	OS10G0563600	OS03G0197000	OS03G0355900	OS01G0794400	OS05G0100366	OS08G0138700	OS02G0592300	OS03G0197000	OS01G0692300	OS07G0160300	OS07G0579000
EPlOSAG00000013615	novel.150	OS01G0919800	OS04G0487000	OS02G0640401	OS08G0406150	OS06G0679100	OS02G0640401	OS09G0454600	OS03G0131200	OS01G0740650	OS08G0137400	OS08G0564300	novel.40	OS05G0123000	OS05G0400400	OS11G0163500	OS09G0471100	OS08G0137200	OS05G0466200	OS03G0133850
OS02G0106966	OS01G0153400	OS08G0529800	OS10G0422075	OS07G0160300	OS01G0140700	OS06G0289200	OS07G0160300	OS01G0824800	OS12G0562400	OS03G0816500	OS03G0397700	OS02G0177500	novel.36	OS07G0579000	novel.1446	OS10G0515900	OS08G0137400	OS08G0521000	OS02G0827900	novel.1467
OS11G0304050	OS12G0188500	OS11G0671950	OS03G0625700	OS04G0447600	OS01G0858200	OS07G0605800	OS05G0466200	OS11G0649700	OS06G0137166	OS11G0198200	OS03G0787600	OS09G0434100	novel.37	OS03G0133850	OS01G0733500	OS12G0555400	OS03G0131200	OS10G0454300	OS08G0150200	novel.1463
OS04G0548700	OS01G0559525	OS12G0240000	novel.1494	OS05G0466200	OS11G0434800	OS01G0183850	OS10G0524000	novel.1450	OS03G0853600	OS03G0445700	OS03G0764900	OS03G0847800	OS03G0860600	novel.1463	OS11G0558400	OS01G0323100	OS03G0397700	OS09G0566050	OS05G0550000	OS08G0215200
OS01G0364100	OS11G0454300	OS03G0360300	OS10G0534900	OS02G0827900	novel.1434	OS09G0471100	OS02G0827900	OS07G0177100	OS07G0570600	novel.1656	OS11G0169800	OS09G0502800	OS05G0330700	OS08G0215200	OS06G0692100	OS06G0297800	OS03G0787600	OS12G0108000	OS12G0161900	OS05G0359700
EPlOSAG00000019164	OS07G0166700	OS07G0101000	OS09G0570900	OS08G0150200	OS06G0133600	OS04G0388700	EPlOSAG00000012230	OS02G0791300	OS09G0533900	OS02G0512200	OS07G0595900	OS05G0396700	novel.754	OS05G0359700	OS09G0403000	OS04G0364800	OS01G0963800	OS06G0681400	OS06G0183700	OS03G0737300
OS12G0194266	OS04G0674000	EPlOSAG00000027137	OS03G0840350	OS08G0450200	OS09G0507600	OS03G0131200	OS08G0150200	OS02G0166800	OS07G0165100	OS07G0570700	OS01G0284500	OS05G0516800	OS03G0210700	OS03G0737300	OS09G0267600	OS04G0610800	OS03G0764900	OS04G0640850	OS06G0596300	OS03G0751600
OS04G0121300	OS12G0594200	novel.764	OS05G0123000	OS05G0550000	OS06G0536800	EPlOSAG00000049577	OS08G0450200	OS08G0516600	OS08G0138700	OS05G0295900	OS02G0282900	OS03G0773000	OS02G0592300	OS03G0751600	OS05G0462500	OS01G0637500	OS11G0169800	OS10G0184250	OS08G0192200	OS03G0197000
OS03G0741050	OS08G0156600	OS01G0522400	OS06G0728600	OS12G0161900	OS12G0448900	OS12G0562400	OS05G0550000	OS04G0524500	OS05G0400400	OS06G0146700	OS05G0576500	OS01G0644600	OS05G0137700	OS03G0197000	OS01G0535400	OS04G0175000	OS07G0595900	OS06G0149166	OS03G0701300	OS01G0183850
OS04G0432250	OS10G0445400	OS04G0121100	OS05G0207400	OS06G0183700	OS04G0679000	OS06G0137166	OS12G0161900	OS02G0597200	novel.1446	OS02G0184500	OS04G0662200	OS04G0667000	OS12G0555400	OS09G0471100	EPlOSAG00000025568	OS03G0343800	OS01G0284500	OS06G0730900	OS07G0604550	OS09G0471100
OS10G0422075	OS05G0549100	novel.702	OS06G0679100	OS06G0596300	OS10G0518000	OS03G0853600	OS06G0183700	OS08G0406150	OS01G0733500	OS05G0480500	OS03G0738600	OS04G0592600	OS01G0323100	OS08G0137400	OS12G0623900	OS04G0560100	OS02G0282900	OS12G0512100	novel.1639	OS08G0137400
OS09G0313600	OS10G0562100	novel.670	OS06G0289200	OS08G0192200	OS03G0241900	OS07G0570600	OS06G0596300	OS01G0140700	OS11G0558400	OS04G0650000	OS01G0859500	OS02G0189500	OS03G0830800	OS03G0131200	novel.1457	OS04G0559100	OS05G0576500	OS04G0536500	OS08G0463500	OS03G0787600
OS06G0301300	OS11G0515000	OS11G0270201	OS07G0605800	OS07G0173601	OS08G0437300	OS09G0533900	OS03G0407400	OS01G0858200	OS06G0692100	OS02G0792800	EPlOSAG00000049544	OS08G0514066	OS06G0297800	OS03G0397700	OS03G0395100	OS08G0235800	OS04G0662200	OS04G0487000	OS04G0686000	OS03G0764900
OS07G0203275	OS07G0683600	OS01G0293000	OS01G0183850	OS03G0701300	OS07G0579050	OS07G0165100	OS08G0192200	OS11G0434800	OS09G0403000	novel.1629	OS03G0347400	OS04G0415100	OS04G0364800	OS03G0787600	novel.1451	OS03G0222700	OS03G0738600	OS10G0422075	novel.1634	OS11G0169800
OS02G0738600	OS02G0648000	OS02G0723600	OS09G0471100	OS07G0604550	OS09G0542000	OS08G0138700	OS07G0173601	novel.1434	OS09G0267600	novel.1624	OS01G0607600	OS07G0411200	OS04G0610800	novel.1474	OS03G0133800	OS06G0119100	OS01G0859500	novel.1491	OS06G0681600	OS07G0595900
OS02G0598300	OS08G0101800	OS05G0346800	OS04G0388700	novel.1639	OS03G0775650	OS05G0400400	OS03G0701300	OS06G0133600	OS05G0462500	OS02G0640401	OS06G0200700	OS11G0210500	OS01G0637500	OS03G0764900	novel.1453	OS03G0161100	EPlOSAG00000049544	OS09G0569900	OS08G0547600	OS01G0284500
OS11G0634800	OS11G0526200	OS11G0270000	OS03G0131200	OS04G0686000	OS08G0469700	OS01G0733500	OS07G0604550	OS09G0507600	OS01G0535400	OS07G0160300	OS11G0102700	OS06G0536850	OS04G0175000	OS11G0169800	OS09G0555300	novel.1648	OS03G0347400	OS03G0625700	OS06G0667300	OS02G0282900
OS11G0223201	OS07G0162600	OS04G0515400	OS12G0562400	OS06G0681600	OS01G0954000	OS11G0558400	novel.1639	OS06G0536800	EPlOSAG00000025568	OS05G0466200	OS06G0145600	OS04G0566300	OS03G0343800	OS01G0284500	OS01G0205700	OS02G0626100	OS11G0102700	novel.1495	OS10G0456950	OS05G0576500
EPlOSAG00000020593	OS06G0128800	OS05G0170200	OS06G0137166	OS08G0547600	OS03G0336700	OS06G0692100	novel.1634	OS12G0448900	OS12G0623900	OS02G0827900	OS06G0590301	OS03G0733800	OS04G0559100	OS02G0282900	OS02G0676500	EPlOSAG00000025532	OS06G0145600	novel.1494	OS01G0924000	OS04G0662200
OS10G0511800	OS02G0658200	novel.1355	OS03G0853600	OS06G0667300	OS12G0610600	OS09G0403000	OS06G0681600	OS04G0679000	novel.1457	OS08G0150200	OS09G0454600	OS02G0735200	OS08G0235800	OS05G0576500	OS06G0199400	OS04G0507900	OS06G0590301	OS10G0534900	OS02G0754500	OS03G0738600
EPlOSAG00000014835	OS03G0684400	OS07G0167500	OS07G0570600	OS01G0924000	OS10G0422000	OS09G0267600	OS08G0547600	OS10G0518000	OS06G0158900	OS05G0550000	OS01G0824800	OS01G0697100	novel.1646	OS04G0662200	OS01G0872500	OS10G0100700	OS09G0454600	OS03G0840350	OS01G0750000	OS01G0859500
OS01G0912700	OS04G0493600	OS02G0100600	OS09G0533900	OS10G0183000	OS05G0163900	OS05G0462500	OS06G0667300	OS03G0241900	OS03G0133800	OS12G0161900	OS11G0649700	OS11G0312340	OS03G0222700	OS03G0738600	OS04G0484800	OS06G0682900	OS01G0824800	OS05G0123000	OS04G0350201	EPlOSAG00000049544
OS01G0571166	OS01G0306800	EPlOSAG00000029342	OS07G0165100	OS02G0754500	OS11G0210500	OS01G0535400	OS01G0924000	OS06G0676900	OS09G0555300	OS06G0183700	novel.1450	OS09G0406900	OS06G0119100	OS01G0859500	novel.1424	OS07G0645200	novel.1450	OS06G0728600	OS04G0488300	OS03G0347400
OS01G0217900	OS01G0295700	OS06G0142350	OS08G0138700	OS04G0488300	OS07G0201500	EPlOSAG00000025568	OS10G0183000	OS08G0437300	OS04G0119000	OS06G0596300	novel.1453	OS10G0207400	OS03G0161100	EPlOSAG00000049544	OS12G0160500	OS09G0491708	OS07G0177100	OS05G0207400	OS05G0168800	OS11G0102700
OS08G0337001	OS01G0934100	OS10G0210500	OS05G0400400	OS05G0168800	EPlOSAG00000018470	OS12G0623900	OS02G0754500	OS07G0579050	OS02G0597200	OS08G0192200	OS07G0177100	OS11G0591800	OS02G0626100	OS11G0102700	OS08G0162200	OS07G0569700	OS02G0791300	OS06G0679100	OS01G0101200	OS06G0145600
OS03G0192600	OS02G0743200	OS06G0525200	novel.1446	OS01G0101200	OS01G0121500	novel.1457	novel.1605	OS09G0542000	OS01G0205700	OS07G0173601	OS02G0791300	OS07G0664400	EPlOSAG00000025532	OS06G0145600	OS01G0812800	OS04G0674000	OS02G0166800	OS06G0289200	OS09G0567366	OS06G0590301
OS04G0691366	OS08G0364500	EPlOSAG00000011596	OS01G0733500	OS06G0626600	OS08G0332800	OS03G0395100	OS04G0488300	OS03G0775650	OS02G0244650	OS03G0701300	OS02G0166800	OS01G0656600	OS04G0507900	OS06G0590301	OS09G0135800	OS01G0227100	OS08G0516600	OS04G0388700	OS07G0124650	OS09G0454600
novel.840	OS10G0412700	OS08G0563400	OS11G0558400	OS09G0567366	OS05G0503500	OS03G0133800	OS05G0168800	OS08G0469700	OS02G0676500	OS07G0604550	OS08G0516600	OS04G0517350	OS10G0100700	OS09G0454600	OS02G0724500	OS10G0563600	OS04G0524500	OS08G0527300	OS07G0603200	OS01G0824800
OS04G0648000	OS11G0658800	EPlOSAG00000009946	OS06G0692100	OS07G0124650	OS02G0165500	novel.1453	OS01G0101200	OS01G0954000	OS06G0199400	novel.1639	OS04G0524500	OS03G0181500	OS06G0682900	novel.1450	OS01G0720200	OS01G0740650	OS02G0597200	OS03G0131200	novel.1612	novel.1450
OS07G0669800	OS02G0768400	OS08G0171700	OS09G0403000	OS07G0603200	EPlOSAG00000020782	OS09G0555300	OS06G0626600	OS03G0336700	OS01G0872500	OS04G0686000	OS08G0406150	OS04G0483500	OS07G0645200	novel.1453	OS10G0509900	OS03G0816500	OS08G0406150	OS03G0397700	OS07G0471000	OS07G0177100
EPlOSAG00000014897	OS01G0857400	novel.1598	OS09G0267600	novel.1612	OS04G0614500	OS01G0205700	novel.1609	OS12G0610600	OS04G0484800	OS06G0681600	OS01G0140700	OS01G0318600	OS09G0491708	OS02G0791300	OS02G0651200	OS05G0131500	OS01G0140700	OS12G0562400	OS01G0511600	OS02G0791300
OS07G0290500	OS12G0532500	novel.916	OS05G0462500	OS07G0471000	OS10G0358600	OS02G0676500	OS09G0567366	OS10G0422000	OS02G0235050	OS08G0547600	OS01G0858200	OS01G0209200	OS07G0569700	OS08G0516600	OS06G0729900	OS11G0198200	OS01G0858200	OS06G0137166	OS07G0669200	OS02G0166800
EPlOSAG00000027857	OS07G0422100	OS11G0634800	OS01G0535400	novel.1614	OS03G0823800	OS06G0199400	OS07G0124650	OS05G0163900	OS12G0160500	OS06G0667300	OS11G0434800	OS06G0675600	OS04G0674000	OS04G0524500	OS01G0786000	OS03G0445700	OS11G0434800	OS03G0853600	OS03G0306800	OS08G0516600
OS09G0565450	OS09G0556500	OS03G0799300	OS06G0590301	OS03G0306800	OS11G0490900	OS01G0872500	OS07G0603200	OS07G0201500	novel.1429	OS01G0924000	novel.1434	OS03G0413400	OS01G0227100	OS02G0597200	OS11G0572700	novel.1656	novel.1434	OS07G0570600	OS09G0279500	OS04G0524500
OS09G0268800	OS10G0107866	OS03G0333400	EPlOSAG00000025568	OS09G0279500	OS12G0104400	OS04G0484800	novel.1612	EPlOSAG00000018470	OS08G0162200	OS10G0183000	OS06G0133600	OS01G0895200	OS10G0563600	OS08G0406150	OS10G0551401	OS02G0512200	OS06G0133600	OS09G0533900	OS11G0570000	OS02G0597200
EPlOSAG00000016656	OS03G0708100	EPlOSAG00000019410	OS12G0623900	OS03G0770700	OS12G0477400	novel.1424	OS07G0471000	OS01G0121500	OS01G0812800	OS02G0754500	OS09G0507600	OS01G0248800	OS03G0174400	OS12G0160500	OS03G0355900	OS07G0570700	OS09G0507600	OS07G0165100	OS02G0800000	OS08G0406150
OS08G0520550	OS03G0852700	OS11G0102200	OS11G0649700	OS11G0570000	OS08G0205800	OS12G0160500	novel.1614	OS08G0332800	OS09G0135800	OS01G0750000	OS06G0536800	OS08G0296600	OS01G0740650	OS01G0140700	novel.1438	OS05G0295900	OS06G0536800	OS08G0138700	OS11G0528500	OS10G0537100
OS07G0523965	OS03G0116400	OS05G0186900	novel.1457	OS02G0800000	OS09G0461700	OS08G0162200	OS07G0669200	OS05G0503500	OS02G0724500	OS04G0488300	OS12G0448900	EPlOSAG00000044709	OS03G0816500	OS01G0858200	OS08G0564300	OS06G0146700	OS12G0448900	OS05G0400400	OS09G0478733	OS01G0140700
novel.516	OS06G0477400	OS03G0431600	OS03G0395100	OS09G0478733	OS12G0555200	OS01G0812800	OS03G0306800	OS02G0165500	OS01G0720200	novel.1601	OS04G0679000	OS03G0611100	OS05G0131500	OS11G0434800	OS02G0177500	OS02G0184500	OS04G0679000	OS01G0733500	OS04G0621500	OS01G0858200
OS07G0472100	OS03G0849800	OS03G0206700	novel.1451	OS11G0528500	EPlOSAG00000020773	OS02G0724500	OS09G0279500	EPlOSAG00000020782	OS02G0651200	OS05G0168800	OS10G0518000	OS01G0176700	novel.1655	novel.1434	OS09G0434100	OS05G0480500	OS04G0602500	OS11G0558400	OS01G0908800	OS11G0434800
OS08G0406150	OS09G0290900	OS11G0171100	OS06G0158900	OS01G0908800	OS02G0142875	OS09G0135800	OS03G0770700	OS04G0614500	OS06G0729900	OS01G0101200	OS03G0241900	novel.90	OS10G0158000	OS06G0133600	OS03G0847800	OS04G0650000	OS10G0518000	OS06G0692100	OS09G0551800	novel.1434
OS06G0728902	OS09G0115500	OS11G0667000	novel.1453	OS11G0186200	OS01G0757500	OS01G0720200	OS11G0570000	OS10G0358600	OS01G0786000	OS06G0626600	OS06G0676900	OS08G0400000	OS01G0138500	OS09G0507600	OS09G0502800	OS02G0792800	OS03G0241900	OS09G0403000	OS11G0186200	OS06G0133600
OS03G0281201	OS03G0238600	OS03G0124000	OS09G0555300	OS04G0634800	OS10G0491450	OS10G0509900	OS02G0800000	OS03G0823800	OS11G0572700	OS09G0567366	OS08G0437300	OS06G0163400	OS11G0198200	OS06G0536800	OS05G0396700	novel.1624	OS06G0676900	OS06G0200700	OS04G0634800	OS09G0507600
EPlOSAG00000021500	OS09G0315200	OS03G0131200	OS02G0597200	OS03G0358100	OS10G0189100	OS02G0651200	OS11G0528500	OS11G0490900	OS10G0551401	OS07G0124650	OS07G0579050	OS04G0169300	OS03G0445700	OS12G0448900	OS05G0516800	OS02G0640401	OS08G0437300	OS05G0462500	OS03G0358100	OS06G0536800
OS01G0114900	OS11G0708400	OS01G0137800	OS01G0205700	novel.1480	OS08G0469750	OS06G0729900	OS09G0478733	OS12G0104400	OS03G0355900	OS07G0603200	OS09G0542000	OS01G0968600	novel.1656	OS04G0679000	OS01G0385400	OS07G0160300	OS07G0579050	OS09G0267600	novel.1480	OS12G0448900
OS06G0678651	OS04G0250700	OS03G0718800	OS02G0676500	OS01G0708500	OS03G0182800	OS11G0572700	OS04G0621500	OS12G0477400	OS08G0564300	novel.1612	OS03G0775650	OS12G0567200	OS02G0512200	OS03G0693800	OS03G0773000	OS02G0827900	OS09G0542000	OS01G0535400	OS01G0708500	novel.1438
OS03G0284200	OS02G0666500	OS01G0902700	OS06G0199400	novel.1481	OS12G0183200	OS10G0551401	OS01G0908800	OS08G0205800	OS02G0177500	OS07G0471000	OS08G0469700	OS02G0820400	OS10G0416000	OS10G0518000	OS01G0644600	OS08G0150200	OS08G0469700	OS12G0623900	OS09G0380000	OS04G0679000
OS10G0572500	OS02G0180200	novel.374	OS01G0872500	OS09G0380000	OS07G0549200	OS03G0355900	OS11G0186200	OS09G0461700	OS09G0434100	novel.1614	OS01G0954000	OS01G0305300	OS07G0570700	OS03G0241900	OS04G0667000	OS05G0550000	OS01G0954000	OS11G0649700	novel.1488	OS03G0693800
EPlOSAG00000009068	OS05G0534100	OS05G0482501	OS04G0484800	OS03G0306900	novel.98	OS08G0564300	OS04G0634800	OS12G0555200	OS04G0602500	OS03G0306800	OS03G0336700	OS01G0605000	OS01G0962300	OS06G0676900	OS04G0592600	OS06G0183700	OS03G0336700	novel.1457	novel.1487	OS04G0602500
OS09G0569900	OS11G0117900	OS04G0220300	novel.1424	novel.1489	OS12G0115100	OS02G0177500	OS03G0358100	EPlOSAG00000020773	OS03G0847800	OS09G0279500	OS12G0610600	OS02G0819400	OS06G0146700	OS08G0437300	OS02G0189500	OS12G0161900	OS01G0273800	OS03G0395100	OS03G0306900	OS10G0518000
OS02G0162766	OS06G0137600	OS05G0415800	OS12G0160500	OS02G0142800	OS06G0645901	OS09G0434100	novel.1480	OS02G0142875	OS09G0502800	OS03G0770700	OS10G0422000	OS01G0290650	novel.1620	OS07G0579050	OS03G0775650	OS06G0596300	OS12G0610600	OS06G0158900	novel.1489	OS03G0241900
OS02G0152800	OS07G0105800	novel.262	OS08G0162200	novel.1484	OS08G0203201	OS04G0602500	OS01G0708500	OS01G0757500	OS05G0396700	OS11G0570000	OS05G0163900	OS07G0567050	OS02G0184500	OS09G0542000	OS08G0514066	OS03G0407400	OS10G0422000	OS03G0133800	OS02G0142800	OS06G0676900
OS05G0203912	novel.621	novel.947	OS03G0740900	OS03G0157800	OS08G0400000	OS03G0847800	OS09G0380000	OS10G0491450	OS05G0516800	OS02G0800000	OS11G0210500	OS02G0519700	OS05G0480500	OS03G0775650	OS07G0411200	OS08G0192200	OS05G0163900	novel.1453	novel.1484	OS08G0437300
OS05G0143550	OS08G0127800	OS11G0145200	OS01G0812800	OS12G0638100	novel.94	OS09G0502800	OS03G0306900	OS10G0189100	OS01G0385400	OS09G0478733	OS04G0218600	OS05G0432700	OS04G0650000	OS08G0469700	OS11G0210500	OS07G0173601	OS07G0201500	OS09G0555300	OS12G0638100	OS07G0579050
OS01G0668200	OS03G0363400	OS04G0422300	OS02G0724500	novel.1483	OS06G0113150	OS05G0396700	novel.1489	OS08G0469750	OS03G0773000	OS11G0528500	EPlOSAG00000018470	OS10G0519300	OS02G0792800	OS01G0954000	OS06G0536850	novel.1633	OS04G0218600	OS04G0119000	OS03G0157800	OS09G0542000
OS02G0664100	OS11G0600900	OS05G0355900	OS01G0720200	OS01G0823500	OS02G0687200	OS05G0516800	OS02G0142800	OS03G0182800	OS01G0644600	OS01G0908800	OS01G0121500	OS07G0238800	novel.1624	OS03G0336700	OS04G0566300	OS03G0701300	EPlOSAG00000018470	OS04G0549800	OS01G0823500	OS03G0775650
OS06G0102800	OS03G0227900	EPlOSAG00000049474	OS10G0509900	OS01G0924200	OS05G0545300	OS01G0385400	novel.1484	OS12G0183200	OS01G0260500	OS11G0186200	OS08G0332800	OS01G0276000	novel.1625	OS01G0273800	OS03G0733800	OS07G0604550	OS08G0332800	OS01G0205700	novel.1485	OS08G0469700
OS06G0555101	OS12G0123500	novel.368	OS02G0651200	OS11G0648400	OS03G0102700	OS03G0773000	OS03G0157800	OS07G0549200	OS04G0667000	OS04G0634800	OS05G0503500	OS02G0820300	OS02G0640401	OS12G0610600	OS02G0735200	OS08G0463500	OS05G0503500	OS02G0676500	OS04G0562800	OS01G0954000
OS03G0287750	OS09G0570400	OS01G0916000	OS06G0729900	OS10G0344000	OS07G0635900	OS01G0644600	OS12G0638100	novel.98	OS01G0247500	OS03G0358100	EPlOSAG00000020782	novel.646	OS07G0160300	OS10G0422000	OS01G0121500	OS04G0686000	EPlOSAG00000020782	OS06G0199400	OS11G0648400	OS03G0336700
OS03G0432666	OS08G0155550	OS11G0431400	OS11G0572700	OS02G0749800	OS01G0505600	OS04G0667000	novel.1483	OS12G0115100	OS04G0592600	novel.1480	OS04G0614500	novel.647	OS08G0108700	OS05G0163900	OS01G0697100	novel.1634	OS04G0614500	OS04G0484800	OS10G0344000	OS01G0273800
OS06G0105600	OS01G0926800	OS09G0455300	OS10G0551401	OS04G0298700	OS08G0566900	OS04G0592600	OS01G0823500	OS06G0645901	OS02G0189500	OS01G0708500	OS08G0242800	OS06G0661000	OS02G0827900	OS07G0201500	OS11G0312340	OS06G0681600	OS08G0242800	novel.1424	OS02G0749800	OS12G0610600
OS11G0689500	OS05G0568900	OS12G0236600	OS03G0355900	OS05G0298200	OS04G0430700	OS02G0189500	OS01G0924200	OS08G0203201	OS01G0273800	novel.1481	OS10G0358600	OS12G0556600	OS08G0150200	EPlOSAG00000018470	OS09G0406900	OS08G0547600	OS10G0358600	OS12G0160500	OS04G0298700	OS10G0422000
OS06G0113950	novel.1081	OS02G0594700	OS08G0564300	OS01G0168200	OS07G0242050	OS01G0273800	OS04G0562800	OS08G0400000	OS08G0514066	OS09G0380000	OS03G0823800	OS12G0277000	OS11G0288350	OS01G0121500	OS10G0207400	OS06G0667300	OS03G0823800	OS09G0483100	OS05G0298200	OS05G0163900
OS08G0475000	OS08G0323600	OS09G0425300	OS02G0177500	novel.1490	OS02G0477100	OS08G0514066	OS11G0648400	novel.94	OS03G0283750	novel.1488	OS11G0490900	OS07G0587400	OS05G0550000	OS08G0332800	OS11G0591800	OS10G0456950	OS11G0490900	OS08G0162200	OS01G0168200	OS07G0201500
OS02G0611200	OS08G0508500	OS01G0521600	OS09G0434100	OS05G0491000	OS08G0481400	OS04G0415100	OS10G0344000	OS06G0113150	OS06G0536850	OS03G0306900	OS12G0104400	OS03G0126600	OS06G0183700	OS05G0503500	OS07G0664400	OS01G0924000	OS12G0477400	OS04G0650200	OS05G0491000	OS04G0218600
OS01G0613800	OS12G0501900	OS12G0571600	OS04G0602500	OS11G0245000	OS08G0514033	OS07G0411200	OS11G0143200	OS05G0545300	OS04G0566300	novel.1489	OS12G0477400	OS08G0223766	OS12G0161900	OS04G0614500	OS01G0656600	OS10G0183000	OS08G0205800	OS03G0740900	novel.1492	EPlOSAG00000018470
OS02G0301450	OS07G0245100	EPlOSAG00000018033	OS03G0847800	OS06G0704600	OS11G0211800	OS11G0210500	OS02G0749800	OS03G0102700	OS03G0733800	OS02G0142800	OS11G0591800	novel.651	OS06G0596300	EPlOSAG00000020782	OS08G0162250	OS02G0754500	OS09G0461700	OS01G0812800	OS06G0704600	OS01G0121500
OS03G0327900	OS06G0696566	OS05G0167600	OS09G0502800	OS06G0121600	OS05G0345100	OS06G0536850	OS05G0298200	OS07G0635900	OS02G0735200	novel.1484	OS08G0205800	OS03G0770800	OS01G0613500	OS08G0242800	OS04G0517350	OS01G0750000	OS12G0555200	OS02G0724500	OS06G0121600	OS08G0332800
EPlOSAG00000046044	OS03G0854000	OS08G0283900	OS05G0396700	OS10G0497600	OS02G0191800	OS04G0566300	OS01G0168200	OS01G0505600	OS12G0154700	OS03G0157800	OS09G0461700	OS02G0592400	OS08G0192200	OS10G0358600	OS03G0181500	OS04G0350201	EPlOSAG00000020773	OS01G0720200	OS10G0497600	OS05G0503500
EPlOSAG00000014683	OS06G0695400	OS01G0587300	OS05G0516800	OS05G0274200	OS04G0116800	OS03G0733800	novel.1490	OS08G0566900	OS01G0697100	OS12G0638100	OS12G0555200	OS01G0187300	OS07G0173601	OS03G0823800	OS04G0483500	OS05G0168800	OS02G0142875	OS02G0651200	OS07G0150901	OS02G0165500
OS03G0151300	OS09G0344650	OS11G0233000	OS01G0385400	OS11G0131200	OS04G0613200	OS02G0735200	OS05G0491000	OS04G0430700	OS11G0312340	OS01G0823500	EPlOSAG00000020773	OS04G0253000	novel.1633	OS11G0490900	OS01G0318600	OS01G0101200	OS01G0757500	OS06G0729900	OS05G0274200	OS04G0614500
OS03G0608000	OS03G0154000	EPlOSAG00000044709	OS03G0773000	OS03G0650700	OS03G0240600	OS01G0697100	OS06G0704600	OS02G0819400	OS09G0406900	OS01G0924200	OS02G0142875	OS04G0228000	OS03G0701300	OS12G0104400	OS01G0209200	OS09G0567366	OS10G0491450	OS01G0786000	OS11G0131200	EPlOSAG00000020782
OS10G0135650	OS06G0634300	novel.1180	OS01G0644600	OS04G0675500	OS01G0727700	OS08G0242800	novel.1497	OS07G0242050	OS10G0207400	novel.1485	OS01G0757500	EPlOSAG00000013615	OS07G0604550	OS12G0477400	OS06G0675600	OS07G0124650	OS08G0514000	OS11G0572700	OS03G0650700	OS08G0242800
OS03G0284650	OS12G0292900	OS06G0152800	OS01G0260500	OS10G0562100	OS10G0491400	OS11G0312340	OS06G0121600	OS02G0477100	OS07G0664400	OS11G0648400	OS10G0491450	novel.662	novel.1639	OS08G0205800	OS03G0413400	OS11G0582000	OS10G0189100	OS10G0551401	OS01G0787300	OS10G0358600
OS02G0101750	OS09G0542100	OS03G0302800	OS04G0667000	OS07G0669250	OS03G0152900	OS09G0406900	OS10G0497600	OS08G0481400	OS01G0656600	OS10G0344000	OS08G0514000	OS01G0781200	OS08G0463500	OS09G0461700	OS01G0895200	OS07G0603200	OS08G0469750	OS03G0355900	OS04G0675500	OS03G0823800
OS11G0475200	OS08G0366000	OS01G0642200	OS01G0247500	OS08G0265500	OS10G0527800	OS10G0207400	OS07G0150901	OS08G0514033	OS08G0162250	OS02G0749800	OS10G0189100	OS07G0574100	OS04G0686000	OS12G0555200	OS01G0248800	novel.1612	OS03G0182800	OS08G0564300	OS10G0562100	OS11G0490900
OS01G0305300	novel.1232	OS12G0628100	OS04G0592600	OS11G0486000	OS07G0510900	OS07G0664400	OS05G0274200	OS11G0211800	OS06G0152700	OS04G0298700	OS08G0469750	OS02G0291000	novel.1634	EPlOSAG00000020773	OS03G0197050	OS07G0471000	OS12G0183200	OS02G0177500	OS07G0669250	OS12G0104400
OS02G0152750	OS09G0246500	OS03G0108300	OS02G0189500	OS01G0936200	OS08G0374600	OS01G0656600	OS11G0131200	OS05G0345100	OS04G0517350	OS05G0298200	OS03G0182800	OS05G0129100	OS12G0616800	OS02G0142875	OS10G0558900	OS07G0669200	OS05G0304600	OS09G0434100	OS02G0170000	OS12G0477400
OS12G0416900	OS02G0656600	OS04G0459500	OS01G0273800	OS01G0229700	OS10G0580001	OS04G0517350	OS03G0650700	OS07G0592000	OS03G0181500	OS01G0168200	OS12G0183200	OS03G0857100	OS04G0574700	OS01G0757500	OS08G0296600	OS08G0208200	OS07G0549200	OS03G0847800	OS08G0265500	OS08G0205800
OS06G0287000	OS10G0547200	OS04G0498000	OS08G0514066	OS08G0452900	OS09G0464033	OS03G0181500	OS04G0675500	OS02G0191800	OS04G0483500	novel.1490	OS07G0549200	OS06G0711800	OS06G0681600	OS10G0491450	EPlOSAG00000044709	OS03G0306800	novel.98	OS09G0502800	OS11G0486000	OS09G0461700
OS08G0122700	OS03G0826800	OS01G0815400	OS04G0415100	OS07G0123300	OS04G0165700	OS04G0483500	OS10G0562100	OS04G0116800	OS01G0318600	OS05G0491000	novel.98	EPlOSAG00000013600	OS08G0547600	OS10G0189100	OS03G0611100	OS01G0823400	OS12G0115100	OS05G0396700	OS01G0936200	OS12G0555200
OS03G0718300	novel.94	OS04G0453200	OS07G0411200	OS07G0641700	OS02G0136933	OS01G0318600	OS07G0669250	OS04G0613200	OS01G0209200	novel.1492	OS12G0115100	OS01G0667200	OS06G0667300	OS08G0469750	OS01G0176700	OS09G0279500	OS04G0568950	OS05G0516800	OS04G0512500	EPlOSAG00000020773
OS01G0871800	OS08G0469600	OS01G0826000	OS06G0536850	OS08G0527300	novel.662	OS01G0209200	OS08G0265500	OS03G0240600	OS06G0675600	OS11G0245000	OS04G0568950	OS05G0571600	OS01G0924000	OS03G0182800	novel.90	OS03G0770700	OS06G0645901	OS01G0385400	OS08G0452900	OS02G0142875
OS01G0275950	OS06G0290701	OS06G0216200	OS04G0566300	OS02G0573200	OS04G0517400	OS06G0675600	OS11G0486000	OS01G0727700	OS03G0413400	OS06G0704600	OS01G0558100	novel.679	OS07G0174900	OS12G0183200	novel.91	OS11G0570000	OS03G0132550	OS03G0773000	OS07G0123300	OS01G0757500
OS01G0388101	OS04G0359100	OS04G0508000	OS03G0733800	OS06G0565300	novel.672	OS03G0413400	OS01G0936200	OS10G0491400	OS01G0895200	OS06G0121600	OS06G0645901	OS01G0162001	OS10G0183000	OS10G0558900	OS06G0163400	OS02G0800000	OS08G0203201	OS01G0644600	OS07G0641700	OS10G0491450
OS04G0379933	OS01G0793800	OS08G0486300	OS04G0218600	OS09G0394600	OS01G0830700	OS01G0895200	OS08G0452900	OS03G0152900	OS01G0872566	OS10G0497600	OS08G0203201	OS10G0437900	OS02G0754500	novel.98	OS04G0169300	OS11G0528500	OS12G0538700	OS11G0138700	OS01G0734800	OS08G0514000
OS05G0593550	OS04G0659300	OS07G0214600	OS02G0735200	OS03G0198300	OS06G0698300	OS01G0248800	OS07G0123300	OS10G0527800	OS03G0197050	OS07G0150901	OS08G0400000	novel.680	OS01G0750000	OS12G0115100	OS01G0968600	OS09G0478733	OS08G0400000	OS04G0667000	OS02G0573200	OS07G0675100
novel.1282	novel.755	EPlOSAG00000021954	OS12G0154700	OS12G0548100	OS02G0176100	OS03G0197050	OS07G0641700	OS07G0510900	OS05G0304600	OS05G0274200	novel.94	OS09G0423500	OS04G0350201	OS04G0568950	OS03G0775600	OS04G0621500	novel.94	OS01G0247500	OS01G0963800	OS10G0189100
OS06G0184700	OS12G0293000	OS02G0786400	OS01G0697100	OS06G0539066	novel.676	OS05G0304600	OS08G0527300	OS08G0374600	OS10G0558900	OS11G0131200	OS06G0113150	OS02G0202950	OS04G0488300	OS01G0558100	OS12G0567200	OS01G0908800	OS06G0113150	OS04G0592600	OS06G0565300	OS01G0872566
OS03G0816950	OS01G0580000	OS07G0241500	OS11G0312340	OS03G0564200	novel.673	OS10G0558900	OS02G0573200	OS10G0580001	OS08G0296600	OS03G0650700	OS02G0687200	novel.602	OS04G0463000	OS08G0203201	OS02G0820400	OS09G0551800	OS02G0687200	OS02G0189500	OS09G0394600	OS08G0469750
OS08G0290700	OS03G0769600	OS01G0651350	OS08G0242800	novel.1444	OS05G0181700	OS08G0296600	OS06G0565300	OS02G0466400	EPlOSAG00000044709	OS04G0675500	OS05G0545300	EPlOSAG00000018489	OS05G0168800	OS12G0538700	OS10G0546900	OS11G0186200	OS05G0545300	OS08G0514066	OS03G0198300	OS03G0182800
EPlOSAG00000013725	OS01G0699400	EPlOSAG00000025568	OS09G0406900	novel.1443	novel.678	EPlOSAG00000044709	OS09G0394600	OS09G0464033	OS03G0611100	OS10G0562100	OS03G0102700	novel.601	OS01G0101200	novel.94	OS01G0305300	OS04G0634800	OS03G0102700	OS12G0609600	OS12G0548100	OS05G0245700
OS03G0737200	OS04G0691100	OS11G0650500	OS10G0207400	OS06G0235400	OS07G0229100	OS03G0611100	OS03G0198300	OS04G0165700	OS01G0176700	OS07G0669250	OS07G0635900	OS10G0112600	OS06G0626600	OS06G0113150	OS02G0819400	OS03G0358100	OS07G0635900	OS11G0210500	OS06G0539066	OS12G0183200
OS10G0195175	OS07G0560300	novel.1513	OS07G0664400	OS05G0197300	OS02G0705400	OS01G0176700	OS12G0548100	novel.662	OS12G0538700	OS02G0170000	OS01G0505600	OS11G0214001	OS09G0567366	OS02G0687200	OS01G0290650	novel.1480	OS01G0505600	OS06G0536850	OS03G0564200	OS07G0549200
OS07G0511301	OS05G0480500	OS04G0121300	OS01G0656600	OS11G0533100	OS09G0526700	OS12G0538700	OS03G0564200	OS04G0517400	novel.90	OS08G0265500	OS08G0566900	OS05G0429100	novel.1610	OS05G0545300	OS07G0567050	OS01G0708500	OS08G0566900	OS04G0566300	novel.1444	OS05G0304600
OS12G0105975	OS01G0645200	OS01G0952800	OS08G0162250	OS05G0111000	EPlOSAG00000013607	novel.90	novel.1443	OS01G0830700	novel.91	OS11G0486000	OS04G0430700	OS06G0531900	OS07G0124650	OS03G0102700	OS02G0519700	OS09G0380000	OS04G0430700	OS03G0733800	novel.1443	novel.98
OS07G0124100	OS04G0444300	OS02G0759400	OS04G0517350	OS07G0626100	OS06G0255900	novel.91	OS03G0347400	OS06G0698300	OS06G0163400	OS01G0936200	OS07G0242050	OS04G0281900	OS07G0603200	OS07G0635900	OS03G0708800	novel.1488	OS01G0842600	OS06G0577350	OS05G0541800	OS12G0115100
OS01G0136500	OS08G0114300	OS03G0802600	OS03G0181500	OS01G0636100	OS11G0439600	OS06G0163400	OS06G0235400	OS02G0176100	OS04G0169300	OS04G0512500	OS02G0477100	OS01G0174000	novel.1612	OS01G0505600	OS05G0432700	novel.1487	OS07G0212200	OS02G0735200	OS06G0235400	OS01G0558100
EPlOSAG00000006863	OS10G0575700	OS03G0858600	OS04G0483500	OS09G0508951	OS01G0631200	OS02G0687200	OS05G0197300	novel.676	OS01G0968600	OS01G0229700	OS08G0481400	OS03G0275300	OS07G0471000	OS08G0566900	OS09G0272200	OS03G0306900	OS07G0242050	OS12G0154700	OS05G0197300	OS06G0645901
OS03G0639200	OS11G0580800	OS12G0160500	OS01G0318600	OS02G0139200	OS01G0186000	OS04G0169300	OS11G0533100	novel.673	OS03G0775600	OS08G0452900	OS08G0514033	OS01G0702450	OS07G0669200	OS10G0546900	OS10G0486900	novel.1489	OS02G0477100	OS01G0697100	OS11G0533100	OS08G0203201
novel.263	OS01G0841800	OS04G0507950	OS08G0514000	OS04G0537800	OS08G0119500	OS01G0968600	OS05G0111000	OS05G0181700	OS12G0567200	OS07G0123300	OS11G0211800	OS08G0444500	OS08G0208200	OS04G0430700	OS03G0240600	OS02G0142800	OS01G0756200	OS11G0312340	OS05G0111000	OS08G0400000
EPlOSAG00000019347	OS02G0154200	OS05G0475700	OS01G0209200	OS09G0381300	OS07G0684900	OS03G0775600	OS01G0607600	novel.678	OS02G0820400	OS07G0641700	OS05G0345100	EPlOSAG00000044782	OS03G0306800	OS07G0212200	OS07G0238800	novel.1484	OS08G0481400	OS09G0406900	OS01G0607600	OS06G0113150
OS01G0943800	OS10G0166300	OS11G0180000	OS06G0675600	OS02G0142850	OS03G0859700	OS12G0567200	OS06G0200700	OS07G0229100	OS10G0546900	OS08G0527300	OS07G0592000	EPlOSAG00000020798	OS01G0823400	OS07G0242050	OS01G0276000	OS12G0638100	OS08G0514033	OS10G0207400	OS07G0626100	OS05G0545300
OS04G0621100	OS08G0266400	OS01G0347600	OS03G0413400	OS03G0185000	OS01G0794500	OS02G0820400	OS07G0626100	OS02G0705400	OS01G0305300	novel.1474	OS02G0191800	OS10G0490100	OS09G0279500	OS02G0477100	OS02G0820300	OS03G0157800	OS11G0211800	OS11G0591800	OS01G0636100	OS02G0687200
OS12G0131150	OS01G0337160	OS06G0575900	OS01G0895200	OS10G0416200	OS06G0114400	OS10G0546900	OS01G0636100	OS09G0526700	OS07G0212200	OS01G0216400	OS04G0116800	OS05G0508400	OS12G0410150	OS01G0756200	novel.646	OS01G0823500	OS05G0345100	OS07G0664400	OS09G0508951	OS03G0102700
OS01G0916950	OS03G0323600	OS06G0263801	OS01G0248800	OS05G0132800	OS07G0563400	OS01G0305300	OS09G0508951	EPlOSAG00000013607	OS07G0567050	OS02G0573200	OS04G0613200	OS03G0643522	OS11G0570000	OS08G0481400	novel.647	OS01G0924200	OS07G0592000	OS01G0656600	OS02G0139200	OS07G0635900
OS03G0840500	OS04G0571300	OS10G0172000	OS01G0872566	OS02G0219800	OS08G0205900	OS01G0290650	OS01G0132200	OS06G0255900	OS02G0519700	OS01G0963800	OS03G0240600	OS02G0549600	OS02G0800000	OS08G0514033	OS06G0661000	novel.1485	OS02G0191800	OS08G0162250	OS04G0537800	OS01G0505600
EPlOSAG00000024216	OS12G0528801	OS03G0711150	OS03G0197050	OS10G0537100	OS02G0327500	OS07G0212200	OS02G0139200	OS07G0106700	OS03G0708800	OS06G0565300	OS01G0727700	OS05G0105100	OS07G0670200	OS11G0211800	OS12G0556600	OS04G0562800	OS04G0116800	OS06G0152700	OS03G0216900	OS08G0566900
OS08G0551900	OS03G0680800	OS01G0618300	OS05G0304600	OS09G0521900	OS04G0395800	OS07G0567050	OS04G0537800	OS06G0140700	OS05G0432700	OS03G0198300	OS10G0491400	novel.624	OS01G0692300	OS05G0345100	OS12G0277000	OS11G0648400	OS01G0727700	OS04G0517350	OS09G0381300	OS01G0842600
OS01G0812000	OS03G0304800	OS06G0266400	OS10G0558900	OS04G0591300	OS10G0390800	OS01G0756200	OS04G0679050	OS11G0439600	OS09G0272200	OS12G0548100	OS03G0152900	EPlOSAG00000002918	OS11G0528500	OS07G0592000	OS07G0587400	OS11G0143200	OS10G0491400	OS04G0483500	OS03G0674700	OS01G0290650
OS10G0556600	OS03G0267500	OS02G0610000	OS08G0296600	OS12G0615400	OS12G0569900	OS02G0519700	OS09G0381300	OS03G0341300	OS10G0486900	OS06G0539066	novel.643	OS04G0671900	OS09G0478733	OS02G0191800	OS03G0126600	OS02G0749800	OS03G0152900	OS01G0318600	OS02G0142850	OS07G0242050
EPlOSAG00000023008	OS12G0554100	OS12G0434801	EPlOSAG00000044709	OS06G0589300	novel.621	OS03G0708800	OS03G0674700	OS01G0631200	OS07G0238800	OS03G0564200	OS03G0290900	OS07G0185500	OS01G0908800	OS01G0715700	OS08G0223766	OS04G0298700	novel.643	OS01G0209200	OS03G0185000	OS02G0477100
OS07G0638300	OS11G0660000	OS05G0111800	OS03G0611100	OS02G0792600	OS04G0410250	OS05G0432700	OS02G0142850	OS01G0186000	OS01G0276000	novel.1444	OS10G0527800	novel.639	OS11G0186200	OS09G0557900	OS02G0466400	OS05G0298200	OS03G0290900	OS06G0675600	OS10G0416200	OS01G0756200
OS11G0172133	OS09G0260200	OS05G0457000	OS01G0176700	OS08G0126700	OS12G0115050	OS09G0272200	OS03G0185000	OS07G0684900	OS02G0820300	novel.1443	OS07G0510900	OS06G0697000	OS04G0634800	OS04G0116800	novel.651	OS09G0431900	OS05G0142100	OS03G0413400	OS05G0132800	OS08G0481400
OS03G0103200	OS01G0104900	OS03G0624300	OS01G0558100	OS03G0335401	OS01G0740700	OS07G0238800	OS10G0416200	OS03G0859700	OS05G0142100	OS05G0541800	OS06G0193200	novel.637	OS07G0628700	OS04G0613200	OS03G0770800	OS01G0168200	OS10G0527800	OS01G0895200	OS02G0219800	OS08G0514033
OS03G0554950	OS06G0335500	OS03G0745000	OS12G0538700	novel.1428	OS09G0464066	OS06G0115700	OS05G0132800	OS01G0794500	novel.646	OS06G0235400	OS08G0374600	OS03G0208500	OS03G0358100	OS03G0240600	OS02G0592400	OS02G0634700	OS07G0510900	OS01G0248800	OS09G0521900	OS11G0211800
EPlOSAG00000013476	novel.1742	OS03G0720800	novel.90	OS12G0159500	OS07G0564750	OS03G0290900	OS02G0219800	OS05G0583600	novel.647	OS05G0197300	OS10G0580001	OS02G0831000	novel.1480	OS01G0727700	OS01G0187300	OS05G0491000	OS06G0193200	OS03G0197050	OS04G0591300	OS05G0345100
OS10G0483400	OS01G0563000	OS09G0535400	novel.91	OS04G0439100	novel.631	OS01G0276000	OS10G0537100	OS06G0114400	OS06G0661000	OS11G0533100	OS02G0466400	OS04G0529400	OS01G0708500	OS10G0491400	OS04G0253000	OS11G0245000	OS08G0374600	OS10G0558900	OS12G0615400	OS07G0592000
OS10G0559050	OS06G0334100	OS08G0138900	OS06G0163400	OS02G0520750	OS10G0569600	OS02G0820300	OS09G0521900	OS07G0563400	OS12G0277000	OS05G0111000	OS09G0464033	novel.631	novel.1481	OS03G0152900	OS04G0228000	OS06G0704600	OS10G0580001	OS08G0296600	OS02G0792600	OS02G0191800
OS04G0400700	OS09G0308900	OS03G0304100	OS04G0169300	OS09G0442600	OS01G0138400	OS05G0142100	OS12G0615400	OS01G0726400	OS12G0556600	novel.1449	OS04G0165700	OS09G0115400	OS09G0380000	OS03G0290900	EPlOSAG00000013615	novel.1497	OS09G0464033	EPlOSAG00000044709	OS08G0126700	OS04G0116800
OS06G0574450	OS01G0692700	OS10G0348900	OS01G0968600	novel.1435	OS06G0584400	novel.646	OS06G0589300	OS08G0205900	OS07G0587400	OS07G0626100	OS02G0136933	OS11G0148000	novel.1488	OS05G0142100	novel.664	OS06G0121600	OS04G0165700	OS03G0611100	OS03G0335401	OS04G0613200
OS06G0181100	OS12G0276100	OS12G0259800	OS03G0775600	OS01G0495900	OS09G0478600	novel.647	OS02G0792600	OS02G0327500	OS03G0126600	OS01G0636100	novel.662	OS04G0188433	novel.1487	OS10G0527800	OS01G0781200	OS10G0497600	OS02G0136933	OS01G0176700	novel.1428	OS03G0240600
OS05G0100500	OS06G0481000	OS06G0320200	OS12G0567200	OS05G0502200	OS03G0137350	OS06G0661000	OS08G0126700	OS07G0104100	OS08G0223766	OS09G0508951	novel.672	OS03G0127950	OS03G0306900	OS07G0510900	OS02G0291000	OS10G0155700	novel.662	OS03G0132550	OS03G0118200	OS01G0727700
OS12G0122400	OS02G0195500	OS01G0666400	OS02G0820400	novel.1438	OS05G0132700	OS12G0556600	OS03G0335401	OS04G0395800	novel.651	OS02G0139200	OS04G0517400	OS03G0803300	novel.1489	OS06G0193200	OS05G0129100	novel.1460	OS11G0416900	OS12G0538700	OS12G0159500	OS10G0491400
OS07G0497100	OS07G0211900	OS01G0246400	OS10G0546900	OS02G0798800	OS11G0133800	OS12G0277000	novel.1428	OS10G0390800	OS03G0770800	OS04G0537800	OS02G0668000	OS04G0572200	OS02G0142800	OS08G0374600	OS03G0857100	OS07G0150901	OS04G0517400	novel.90	OS05G0515500	OS03G0152900
OS06G0292600	OS07G0621300	OS07G0670300	OS01G0305300	OS02G0773500	OS01G0392600	OS06G0193200	OS03G0118200	OS12G0569900	OS02G0592400	OS04G0679050	OS03G0656800	OS08G0300300	novel.1484	OS10G0580001	OS03G0656800	OS05G0274200	OS02G0668000	novel.91	OS02G0520750	novel.643
OS06G0113150	OS05G0134400	OS05G0304600	OS01G0290650	OS03G0693800	novel.1532	OS07G0587400	OS12G0159500	novel.621	OS01G0187300	OS09G0381300	OS01G0830700	OS04G0597501	OS03G0157800	OS02G0466400	OS06G0711800	OS11G0131200	novel.672	OS06G0163400	OS04G0439100	OS03G0290900
EPlOSAG00000002696	OS02G0161601	OS06G0547100	OS07G0212200	OS01G0133500	OS06G0567900	OS03G0126600	OS04G0439100	OS04G0410250	OS04G0253000	OS02G0142850	OS06G0698300	OS10G0416100	OS12G0638100	OS09G0464033	EPlOSAG00000013600	OS03G0650700	OS01G0830700	OS04G0169300	OS02G0459300	OS10G0527800
OS08G0174750	OS08G0205900	OS08G0409100	OS07G0567050	OS04G0416450	novel.1536	OS08G0223766	OS02G0520750	OS12G0115050	OS04G0228000	OS03G0185000	OS02G0176100	OS09G0325100	OS01G0823500	OS04G0165700	OS01G0667200	OS04G0675500	OS06G0698300	OS01G0968600	OS09G0442600	OS07G0510900
novel.260	OS08G0387500	OS05G0215300	OS01G0756200	OS05G0105200	OS02G0530100	novel.651	OS09G0442600	novel.623	EPlOSAG00000013615	OS10G0416200	novel.676	OS05G0100300	OS01G0924200	OS11G0416900	OS05G0571600	OS10G0562100	OS02G0176100	OS07G0537200	OS01G0495900	OS06G0193200
EPlOSAG00000028455	OS05G0323400	OS11G0659700	OS02G0519700	OS11G0242800	OS01G0341000	OS03G0770800	novel.1435	OS01G0740700	novel.664	OS05G0132800	novel.673	OS04G0608600	novel.1485	OS04G0517400	novel.679	OS07G0669250	novel.676	OS03G0775600	OS05G0502200	OS08G0374600
OS03G0306302	OS06G0328400	OS05G0101800	OS03G0708800	OS05G0587200	OS01G0198000	OS02G0592400	OS01G0495900	OS09G0464066	OS11G0416900	OS02G0219800	OS07G0281700	OS12G0235200	OS11G0648400	OS02G0668000	OS08G0170700	OS02G0170000	novel.673	OS12G0567200	OS02G0798800	OS10G0580001
OS03G0347400	OS12G0242500	OS07G0637700	OS05G0432700	OS04G0115500	EPlOSAG00000011033	OS01G0187300	OS05G0502200	OS07G0564750	OS01G0781200	OS10G0537100	OS05G0181700	OS01G0737100	OS02G0749800	OS03G0656800	OS07G0281700	OS08G0265500	OS05G0181700	OS02G0820400	OS02G0773500	OS02G0466400
novel.894	OS02G0180000	OS09G0489800	OS09G0272200	OS03G0167200	OS03G0431200	OS04G0253000	novel.1438	novel.631	OS11G0137300	OS09G0521900	novel.678	OS05G0132700	OS05G0298200	OS01G0830700	OS01G0162001	OS11G0486000	novel.678	OS10G0546900	OS01G0133500	OS09G0464033
OS08G0411900	OS05G0147500	OS10G0205700	OS10G0486900	OS06G0676900	OS01G0974400	OS04G0228000	OS02G0798800	OS10G0569600	OS05G0129100	OS04G0591300	OS07G0229100	OS03G0148000	OS01G0168200	OS06G0698300	OS10G0437900	OS01G0936200	OS07G0229100	OS01G0305300	OS04G0416450	OS04G0165700
OS11G0687001	OS01G0936200	OS07G0627600	OS07G0238800	OS03G0281100	OS11G0684000	EPlOSAG00000013615	OS02G0773500	OS01G0138400	OS03G0857100	OS12G0615400	OS02G0705400	OS01G0776700	OS05G0491000	OS02G0176100	novel.680	OS04G0512500	OS02G0705400	OS04G0430700	OS05G0105200	OS02G0136933
OS03G0685700	OS12G0454600	OS04G0506700	novel.643	OS01G0896500	novel.1508	OS11G0416900	OS03G0693800	OS06G0584400	OS06G0711800	OS02G0792600	OS09G0526700	OS02G0780700	OS06G0704600	novel.676	OS09G0423500	OS07G0123300	OS09G0526700	OS02G0819400	OS11G0242800	novel.662
OS08G0537001	OS07G0241050	OS06G0320500	OS03G0290900	OS08G0102700	OS02G0802500	OS01G0781200	OS01G0133500	OS09G0478600	EPlOSAG00000013600	OS03G0335401	EPlOSAG00000013607	OS02G0304800	OS06G0121600	novel.673	OS02G0202950	OS07G0641700	EPlOSAG00000013607	OS07G0567050	OS05G0587200	novel.672
novel.292	OS01G0112600	OS09G0419200	OS01G0276000	OS11G0708400	OS05G0426900	OS02G0291000	OS04G0416450	OS03G0137350	OS01G0667200	OS08G0126700	OS06G0255900	OS02G0696900	OS10G0497600	OS07G0281700	OS11G0453900	OS01G0734800	OS06G0255900	OS02G0519700	OS04G0115500	OS02G0668000
OS04G0435100	OS03G0707600	novel.629	OS02G0820300	OS12G0129700	OS09G0479900	OS05G0129100	OS12G0171250	OS11G0133800	OS11G0693800	novel.1428	OS07G0106700	OS09G0567201	novel.1460	novel.678	OS01G0614700	OS01G0216400	OS07G0106700	OS03G0708800	OS03G0167200	OS04G0517400
OS03G0388432	OS07G0602900	OS02G0253502	OS05G0142100	OS05G0556000	OS01G0764700	OS03G0857100	OS05G0105200	OS01G0392600	OS05G0571600	OS03G0118200	OS06G0140700	novel.1532	OS04G0625200	OS05G0181700	novel.602	OS02G0573200	OS06G0140700	OS05G0432700	OS03G0293100	OS01G0830700
OS02G0577501	OS05G0481000	OS11G0629100	novel.646	OS03G0761000	OS03G0221500	OS03G0656800	OS11G0242800	EPlOSAG00000013662	novel.679	OS12G0159500	OS11G0439600	OS05G0582300	OS07G0150901	OS07G0229100	EPlOSAG00000018489	OS06G0565300	OS03G0341300	OS09G0272200	OS10G0557600	OS06G0698300
OS06G0216700	OS07G0252800	EPlOSAG00000027648	novel.647	OS06G0222100	EPlOSAG00000023008	OS06G0711800	OS05G0587200	novel.1532	OS08G0170700	OS05G0515500	OS01G0631200	OS07G0657300	OS11G0131200	OS02G0705400	novel.601	OS09G0394600	OS01G0631200	OS10G0486900	OS03G0281100	OS02G0176100
OS02G0204201	OS06G0704600	OS06G0140400	OS06G0661000	OS09G0497700	OS08G0464950	EPlOSAG00000013600	OS04G0115500	OS08G0505900	OS01G0162001	OS04G0439100	OS01G0186000	OS04G0686100	OS03G0650700	OS09G0526700	OS10G0112600	OS03G0198300	OS01G0186000	OS07G0238800	OS01G0896500	novel.676
EPlOSAG00000052754	OS03G0857750	OS11G0210600	OS12G0277000	OS10G0462900	novel.1519	OS01G0667200	OS03G0167200	OS06G0567900	OS10G0437900	OS02G0520750	OS08G0119500	OS03G0207200	OS04G0675500	EPlOSAG00000013607	OS11G0214001	OS12G0548100	OS08G0119500	OS01G0276000	OS08G0102700	OS11G0693800
novel.843	OS01G0649900	OS11G0278300	OS12G0556600	OS06G0644600	OS02G0641850	OS05G0571600	OS10G0557600	novel.1536	novel.680	OS09G0442600	OS07G0684900	OS01G0171800	OS10G0562100	OS06G0255900	OS05G0429100	OS06G0539066	OS07G0684900	OS02G0820300	OS11G0708400	novel.673
OS02G0123300	OS03G0804200	EPlOSAG00000020199	OS06G0193200	OS01G0926800	OS11G0666200	novel.679	OS03G0281100	OS02G0530100	OS09G0423500	OS01G0495900	OS03G0859700	EPlOSAG00000012363	OS07G0669250	OS07G0106700	OS06G0531900	OS03G0564200	OS03G0859700	OS05G0142100	OS12G0129700	OS05G0181700
OS01G0137875	novel.938	OS08G0536350	OS07G0587400	OS03G0859800	OS03G0685300	OS08G0170700	OS01G0896500	OS01G0198000	OS02G0202950	OS05G0502200	OS01G0794500	OS12G0562477	OS02G0170000	OS06G0140700	OS04G0281900	OS02G0243300	OS01G0794500	novel.646	OS05G0556000	novel.678
OS10G0538200	OS01G0195400	OS08G0189100	OS03G0126600	OS07G0267300	OS02G0614200	OS01G0162001	OS08G0102700	OS01G0341000	OS11G0453900	novel.1438	OS05G0583600	OS06G0170500	OS08G0265500	OS03G0341300	OS01G0174000	novel.1443	OS05G0583600	novel.647	OS01G0290600	OS07G0229100
OS10G0396666	OS06G0124300	OS07G0550750	OS08G0223766	OS01G0151400	OS03G0770851	OS10G0437900	OS11G0708400	EPlOSAG00000011033	OS01G0614700	OS02G0798800	OS06G0114400	EPlOSAG00000049608	OS11G0486000	OS01G0631200	OS05G0203912	OS05G0541800	OS06G0114400	OS06G0661000	OS03G0761000	OS02G0705400
OS11G0684100	OS10G0560400	OS02G0809700	OS02G0466400	OS02G0178800	OS03G0660000	novel.680	OS12G0129700	OS03G0431200	OS03G0341300	OS02G0773500	OS07G0563400	OS03G0274000	OS01G0936200	OS01G0186000	OS03G0275300	OS06G0235400	OS07G0563400	OS12G0277000	OS06G0222100	OS09G0526700
OS01G0254950	OS09G0410400	OS05G0380900	novel.651	OS02G0266000	OS01G0127700	OS09G0423500	OS05G0556000	OS01G0974400	novel.602	OS03G0693800	OS08G0205900	OS06G0702000	OS04G0512500	OS08G0119500	OS01G0702450	OS05G0197300	OS08G0205900	OS12G0556600	OS09G0497700	EPlOSAG00000013607
novel.822	OS04G0662200	OS04G0177300	OS03G0770800	OS02G0518400	OS12G0634500	OS02G0202950	OS01G0290600	OS12G0135500	EPlOSAG00000018489	OS01G0133500	OS02G0327500	OS02G0728100	OS08G0452900	OS07G0684900	novel.612	OS11G0533100	OS02G0327500	OS07G0587400	OS10G0462900	OS06G0255900
OS02G0514326	OS03G0181800	OS11G0306400	OS02G0592400	OS02G0235000	OS02G0695600	OS11G0453900	OS03G0761000	OS11G0684000	novel.601	OS04G0416450	OS07G0104100	OS05G0426900	OS07G0123300	OS03G0859700	OS08G0444500	OS05G0111000	OS07G0104100	OS03G0126600	OS06G0644600	OS07G0106700
OS01G0976100	OS03G0145900	OS03G0192600	OS01G0187300	OS03G0774300	OS01G0787400	novel.602	OS06G0222100	OS02G0665800	OS10G0112600	OS05G0105200	OS04G0395800	OS09G0479900	OS07G0641700	OS01G0794500	EPlOSAG00000044782	OS01G0607600	OS04G0395800	OS08G0223766	OS06G0499301	OS06G0140700
OS07G0669700	OS10G0554300	OS03G0673000	OS04G0253000	OS09G0530000	OS04G0675400	EPlOSAG00000018489	OS09G0497700	OS02G0802500	OS11G0214001	OS11G0242800	OS10G0390800	OS01G0933900	OS07G0100600	OS05G0583600	EPlOSAG00000020798	OS07G0626100	OS12G0569900	novel.651	OS01G0926800	OS11G0439600
OS06G0645901	OS01G0963400	OS10G0369900	OS04G0228000	OS10G0532300	OS02G0531450	OS08G0119500	OS04G0218600	OS05G0426900	OS05G0429100	OS05G0587200	novel.621	EPlOSAG00000023005	OS01G0734800	OS06G0114400	OS10G0490100	OS01G0636100	OS04G0410250	OS03G0770800	OS03G0859800	OS01G0631200
OS03G0758551	OS12G0580400	OS05G0218100	EPlOSAG00000013615	OS02G0448600	OS12G0189300	novel.601	OS10G0462900	OS09G0479900	OS04G0281900	OS04G0115500	OS04G0410250	OS02G0202900	OS01G0216400	OS07G0563400	OS05G0508400	OS09G0508951	OS12G0115050	OS02G0592400	EPlOSAG00000020783	OS01G0186000
OS07G0564750	OS12G0562232	OS09G0483300	novel.664	OS07G0675100	OS12G0532600	OS10G0112600	OS06G0644600	OS01G0764700	OS01G0174000	OS03G0167200	OS12G0115050	OS04G0435500	OS02G0573200	OS02G0248200	OS10G0390800	OS01G0132200	OS01G0740700	OS01G0187300	OS07G0267300	OS08G0119500
OS10G0124400	OS02G0533300	OS09G0421300	OS11G0416900	OS11G0523700	OS09G0500151	OS11G0214001	OS06G0499301	OS03G0221500	OS05G0203912	OS03G0293100	OS01G0740700	novel.1517	OS06G0565300	OS08G0205900	novel.629	OS02G0139200	OS09G0464066	OS04G0253000	OS01G0151400	OS07G0684900
EPlOSAG00000014128	OS04G0413900	OS01G0196133	OS01G0781200	OS01G0223500	OS07G0123200	OS05G0429100	OS01G0926800	EPlOSAG00000023008	OS03G0275300	OS10G0557600	OS09G0464066	OS03G0187600	OS04G0121300	OS02G0327500	OS03G0643522	OS04G0537800	OS03G0780200	OS04G0228000	OS10G0545600	OS03G0859700
OS06G0211600	OS06G0707800	OS02G0253700	OS11G0137300	OS05G0346400	OS06G0638700	OS06G0531900	OS03G0859800	OS08G0464950	OS02G0248200	OS03G0281100	OS03G0780200	novel.1514	OS09G0394600	OS07G0104100	OS02G0549600	OS02G0652550	OS07G0564750	EPlOSAG00000013615	OS02G0178800	OS01G0794500
OS03G0784600	OS04G0321700	OS11G0475200	OS02G0291000	OS10G0485600	OS02G0682300	OS04G0281900	EPlOSAG00000020783	novel.1519	OS01G0702450	OS01G0896500	OS03G0570100	OS11G0666200	OS03G0198300	OS04G0395800	OS05G0105100	OS03G0216900	OS08G0509400	novel.664	OS02G0266000	OS05G0583600
OS07G0104500	OS02G0668500	OS12G0169600	OS05G0129100	OS01G0930000	OS01G0775400	OS01G0174000	OS07G0267300	OS02G0641850	novel.612	OS08G0102700	OS07G0564750	OS05G0593000	OS12G0548100	OS10G0390800	novel.624	OS11G0649700	novel.631	OS11G0416900	OS02G0518400	OS06G0114400
OS04G0492500	OS02G0651300	OS06G0692050	OS03G0857100	OS02G0574500	OS07G0558900	OS05G0203912	OS01G0151400	OS11G0666200	OS08G0444500	OS11G0708400	novel.631	OS01G0834200	OS06G0539066	OS12G0569900	EPlOSAG00000002918	OS09G0381300	OS10G0569600	OS01G0781200	OS02G0235000	OS07G0563400
OS11G0311350	OS03G0258900	OS05G0401100	OS03G0656800	OS02G0506400	OS05G0155400	OS03G0275300	OS10G0545600	OS03G0685300	EPlOSAG00000044782	OS12G0129700	OS10G0569600	novel.689	OS03G0564200	novel.621	novel.623	OS03G0674700	OS01G0138400	OS11G0137300	OS03G0774300	OS08G0205900
OS06G0266400	OS12G0607000	OS02G0674050	OS06G0711800	OS03G0143200	OS05G0130100	OS02G0248200	OS02G0178800	OS02G0614200	OS02G0453100	OS05G0556000	OS01G0138400	OS03G0619875	novel.1444	OS04G0410250	OS03G0140900	OS02G0142850	OS04G0188433	OS02G0291000	OS09G0530000	OS02G0327500
OS02G0251200	OS09G0542700	OS09G0482800	EPlOSAG00000013600	OS11G0180200	OS02G0626200	OS08G0444500	OS02G0266000	OS03G0770851	EPlOSAG00000020798	OS01G0290600	OS06G0584400	OS02G0297200	OS02G0243300	OS12G0115050	OS02G0226900	OS10G0416200	OS06G0584400	OS05G0129100	OS10G0532300	OS07G0104100
OS04G0113100	OS04G0460300	OS01G0647200	OS01G0667200	OS09G0491596	OS08G0223700	EPlOSAG00000044782	OS02G0518400	OS03G0660000	OS10G0490100	OS03G0761000	OS09G0478600	OS01G0552000	novel.1443	OS01G0740700	OS04G0671900	OS04G0119000	OS09G0478600	OS03G0857100	OS07G0413800	OS04G0395800
OS01G0794600	OS02G0833100	OS10G0195250	OS05G0571600	OS07G0213500	OS12G0123500	EPlOSAG00000020798	OS02G0235000	OS01G0127700	OS05G0508400	OS06G0222100	OS03G0137350	OS08G0276200	novel.1446	OS09G0464066	OS07G0185500	OS05G0132800	OS03G0137350	OS03G0656800	OS02G0448600	novel.621
OS05G0104600	OS01G0326300	OS11G0655900	novel.679	OS03G0265900	OS01G0170500	OS10G0490100	OS03G0774300	OS12G0634500	novel.629	OS09G0497700	OS01G0552050	OS02G0653800	OS05G0541800	OS03G0780200	novel.639	OS02G0219800	OS11G0133800	OS06G0711800	OS03G0226300	OS04G0410250
novel.738	OS10G0189100	OS06G0257600	OS08G0170700	OS04G0370600	OS11G0245100	OS05G0508400	OS09G0530000	OS02G0695600	OS03G0643522	OS07G0201500	OS11G0133800	OS03G0406250	OS05G0172000	OS07G0564750	OS06G0697000	OS10G0537100	OS01G0392600	EPlOSAG00000013600	OS11G0523700	OS12G0115050
novel.643	OS03G0655400	OS04G0670100	OS07G0281700	OS01G0645900	OS10G0513200	novel.629	OS10G0532300	OS01G0787400	OS02G0549600	OS10G0462900	OS01G0392600	OS04G0410200	OS03G0347400	OS08G0509400	novel.637	OS09G0521900	EPlOSAG00000013662	OS01G0667200	OS01G0223500	OS01G0740700
OS04G0430700	OS08G0357000	OS06G0702000	OS01G0162001	OS05G0299500	OS04G0561500	OS03G0643522	OS02G0448600	OS04G0675400	novel.624	OS06G0644600	EPlOSAG00000013662	OS01G0655250	OS06G0235400	novel.630	OS03G0208500	OS04G0591300	OS08G0505900	OS05G0571600	OS05G0346400	OS09G0464066
OS03G0178100	OS04G0577200	novel.391	OS10G0437900	OS08G0356800	OS10G0479700	OS02G0549600	OS08G0514000	OS02G0531450	OS05G0105100	OS01G0926800	novel.1532	OS03G0149300	OS05G0197300	OS10G0569600	OS02G0831000	OS12G0615400	OS06G0567900	novel.679	OS10G0485600	OS03G0780200
EPlOSAG00000029342	OS02G0743700	OS10G0154566	novel.680	OS03G0750300	OS07G0190000	OS05G0105100	OS07G0675100	OS03G0346150	novel.623	OS02G0165500	OS08G0505900	EPlOSAG00000002997	OS11G0533100	OS01G0138400	OS04G0529400	OS02G0792600	novel.1536	OS07G0281700	OS01G0930000	OS07G0564750
EPlOSAG00000021116	OS03G0695500	OS05G0528500	OS09G0423500	OS10G0506000	OS04G0409200	novel.624	OS11G0523700	OS12G0189300	OS02G0226900	OS03G0859800	OS06G0567900	OS11G0258400	OS05G0111000	OS06G0584400	OS09G0115400	OS08G0126700	OS02G0530100	OS01G0162001	OS02G0574500	OS10G0569600
OS03G0847800	OS01G0135900	OS04G0205200	OS07G0106700	OS01G0110800	OS02G0669366	EPlOSAG00000002918	OS01G0223500	OS07G0418700	OS04G0671900	OS07G0267300	novel.1536	OS02G0754400	OS01G0607600	OS09G0478600	OS11G0148000	OS03G0335401	OS01G0198000	OS10G0437900	OS01G0108500	OS01G0138400
EPlOSAG00000017247	OS12G0610250	OS08G0436700	OS06G0140700	OS02G0819400	OS01G0561600	OS03G0780200	OS01G0872566	OS05G0101600	OS07G0185500	OS01G0151400	OS02G0530100	OS06G0158850	novel.1449	OS03G0137350	OS03G0127950	novel.1428	OS01G0341000	novel.680	OS02G0506400	OS06G0584400
OS03G0265666	OS09G0535200	novel.666	OS02G0202950	OS01G0842600	OS04G0490300	OS02G0226900	OS05G0346400	OS12G0532600	novel.639	OS10G0545600	OS01G0341000	OS12G0599700	OS06G0200700	EPlOSAG00000024328	OS03G0803300	OS03G0118200	EPlOSAG00000011033	OS03G0209800	novel.97	OS09G0478600
OS09G0530500	novel.255	OS11G0211600	OS11G0453900	OS02G0211000	OS09G0382300	OS04G0671900	OS10G0485600	OS09G0500151	OS06G0697000	OS02G0178800	OS01G0198000	OS08G0546400	OS07G0626100	OS11G0133800	OS04G0572200	OS12G0159500	OS03G0431200	OS02G0202950	OS10G0498900	OS03G0137350
novel.1555	OS03G0124900	novel.251	OS01G0614700	OS10G0405500	OS10G0509800	OS07G0185500	OS01G0930000	OS07G0123200	novel.637	OS02G0266000	EPlOSAG00000011033	OS02G0741100	OS01G0636100	OS09G0376700	OS08G0300300	OS02G0520750	OS01G0974400	OS11G0453900	OS03G0143200	OS01G0552050
OS03G0407050	OS06G0174300	OS02G0252200	OS03G0341300	OS02G0166875	OS04G0640500	novel.639	OS02G0574500	OS06G0638700	OS03G0208500	OS02G0518400	OS03G0431200	OS07G0598100	OS09G0508951	OS01G0392600	OS10G0416100	OS04G0439100	OS11G0684000	OS01G0614700	OS04G0568950	OS01G0392600
OS12G0489100	OS04G0644100	OS03G0401100	novel.602	OS08G0384000	novel.1379	OS06G0697000	OS01G0108500	OS02G0682300	OS02G0831000	OS02G0235000	OS01G0974400	OS01G0948100	OS01G0132200	EPlOSAG00000013662	OS09G0325100	OS02G0459300	novel.1508	OS03G0341300	OS02G0762800	EPlOSAG00000013662
OS10G0184250	OS09G0525900	OS04G0430700	EPlOSAG00000018489	OS07G0611600	novel.1373	novel.637	OS02G0506400	OS01G0775400	OS04G0529400	OS03G0774300	OS06G0195800	EPlOSAG00000025624	OS02G0139200	OS08G0505900	OS05G0100300	OS09G0442600	OS03G0661300	novel.602	OS11G0180200	novel.1532
novel.329	novel.678	novel.919	novel.601	OS11G0481150	OS07G0683200	OS03G0208500	novel.97	OS07G0558900	OS08G0509400	OS09G0530000	OS11G0684000	OS02G0244700	OS04G0537800	OS06G0567900	OS02G0653850	OS01G0495900	OS02G0665800	EPlOSAG00000018489	OS09G0491596	OS08G0505900
OS09G0555550	OS05G0136200	OS07G0437000	OS10G0112600	OS07G0592000	OS09G0520500	OS02G0831000	OS03G0143200	OS05G0155400	OS06G0206900	OS10G0532300	novel.1508	OS03G0632800	OS02G0652550	novel.1536	OS04G0608600	novel.1437	OS02G0802500	novel.601	OS09G0459450	OS06G0567900
OS06G0610800	OS11G0521500	OS12G0101800	OS11G0214001	OS04G0103500	OS07G0211000	OS04G0529400	OS01G0558100	OS05G0130100	OS09G0115400	OS07G0413800	OS03G0661300	OS08G0535750	OS03G0589500	OS02G0530100	OS12G0235200	OS05G0502200	OS05G0426900	OS10G0112600	OS07G0213500	novel.1536
novel.159	OS05G0489200	OS08G0200300	OS05G0429100	OS05G0162600	OS12G0548401	OS08G0509400	OS11G0180200	OS02G0626200	OS11G0148000	OS02G0448600	OS02G0665800	OS02G0597300	OS11G0649700	OS01G0198000	OS01G0737100	OS02G0798800	OS09G0479900	OS11G0214001	OS03G0265900	OS01G0198000
OS06G0705350	OS01G0288800	OS02G0618400	OS05G0583600	OS01G0715700	OS02G0532800	novel.630	OS09G0491596	OS08G0223700	OS04G0188433	OS07G0675100	OS02G0802500	OS07G0617700	OS09G0381300	OS01G0341000	OS05G0132700	OS02G0773500	OS01G0764700	OS05G0429100	novel.94	OS02G0530100
novel.1205	OS06G0698748	OS01G0291500	OS04G0281900	OS02G0109400	OS04G0104900	OS09G0115400	OS07G0213500	OS12G0123500	OS03G0127950	OS11G0523700	OS05G0426900	novel.1368	OS02G0142850	OS03G0687900	OS03G0148000	OS03G0693800	novel.1510	OS06G0531900	OS04G0370600	OS01G0341000
OS11G0250400	OS11G0305300	OS07G0633300	novel.617	OS01G0970900	OS02G0117500	OS11G0148000	OS03G0265900	OS01G0170500	OS04G0572200	OS01G0223500	OS09G0479900	EPlOSAG00000048373	OS07G0177100	EPlOSAG00000011033	OS09G0508900	OS01G0133500	OS03G0221500	OS04G0281900	OS01G0645900	EPlOSAG00000011033
EPlOSAG00000016655	OS02G0715400	EPlOSAG00000021506	OS01G0174000	OS06G0243900	OS01G0848900	OS04G0188433	OS04G0370600	OS11G0245100	OS08G0300300	OS05G0346400	OS01G0764700	OS05G0413400	OS03G0185000	OS03G0431200	OS01G0776700	OS04G0416450	EPlOSAG00000023008	novel.617	OS05G0299500	OS03G0431200
OS07G0523400	OS07G0673400	OS10G0116300	OS05G0203912	OS03G0582100	OS01G0548600	OS03G0127950	OS01G0645900	OS01G0788700	OS10G0416100	OS10G0485600	novel.1510	OS08G0517600	OS04G0119000	OS01G0974400	OS02G0780700	OS05G0105200	novel.1519	OS01G0174000	OS03G0750300	OS01G0974400
OS11G0615900	OS07G0635500	OS05G0458300	OS03G0275300	OS04G0683900	OS04G0578000	OS03G0803300	OS05G0299500	OS10G0513200	OS06G0555900	OS01G0930000	OS03G0221500	OS02G0173650	OS05G0132800	OS12G0135500	OS02G0304800	OS11G0242800	OS02G0641850	OS05G0203912	OS10G0506000	novel.1506
EPlOSAG00000002291	OS12G0209901	OS05G0549232	OS02G0248200	OS06G0572400	OS06G0164400	OS08G0300300	OS08G0356800	OS04G0561500	OS05G0100300	OS05G0245700	EPlOSAG00000023008	OS04G0447900	novel.1421	novel.1506	OS02G0696900	OS05G0587200	OS11G0666200	OS03G0275300	OS01G0110800	OS11G0684000
OS03G0769400	OS06G0116500	EPlOSAG00000008851	OS01G0702450	OS02G0628800	OS09G0395600	OS04G0597501	OS03G0750300	OS10G0479700	OS02G0653850	OS02G0574500	OS08G0464950	OS10G0509800	OS02G0219800	OS06G0195800	novel.1532	OS04G0115500	OS03G0685300	OS02G0248200	OS07G0212200	novel.1508
OS07G0421932	OS08G0476100	OS02G0107800	OS08G0444500	OS03G0756500	OS09G0569800	OS10G0416100	OS10G0506000	OS07G0190000	OS04G0608600	OS01G0108500	novel.1519	OS10G0522800	OS10G0537100	OS11G0684000	OS05G0582300	OS03G0167200	OS02G0614200	OS01G0702450	OS02G0211000	OS03G0661300
OS05G0160300	OS05G0404000	OS07G0104366	EPlOSAG00000044782	OS08G0361300	OS06G0200600	OS09G0325100	OS01G0110800	OS02G0669366	OS12G0235200	OS03G0143200	OS02G0641850	OS02G0183000	OS09G0521900	OS09G0128750	OS04G0686100	OS03G0293100	OS03G0770851	OS08G0444500	OS10G0405500	OS02G0665800
EPlOSAG00000052741	novel.1026	OS08G0122201	EPlOSAG00000020798	OS02G0251800	OS06G0213900	OS05G0100300	OS01G0842600	OS04G0409200	OS01G0737100	novel.99	OS11G0666200	novel.1378	OS04G0591300	OS04G0598800	OS03G0207200	OS10G0557600	OS03G0660000	EPlOSAG00000044782	OS02G0166875	OS02G0802500
EPlOSAG00000004710	OS01G0559750	OS07G0257800	OS10G0490100	OS09G0500100	OS09G0417500	OS04G0608600	OS02G0211000	OS04G0490300	OS05G0132700	OS03G0132550	OS02G0639500	OS01G0357900	OS12G0615400	OS02G0802500	OS01G0171800	OS03G0281100	OS01G0127700	EPlOSAG00000020798	OS08G0384000	OS09G0479900
OS02G0273050	OS03G0184050	OS03G0582900	OS05G0508400	OS08G0535700	OS01G0719300	OS12G0235200	OS02G0166875	OS09G0382300	OS03G0148000	OS11G0180200	OS03G0685300	OS09G0281600	OS02G0792600	OS01G0764700	EPlOSAG00000012363	OS01G0896500	OS12G0634500	OS10G0490100	OS07G0611600	OS01G0764700
OS11G0668650	OS05G0382900	OS01G0677400	novel.629	OS02G0681000	OS03G0685700	OS01G0737100	OS08G0384000	OS08G0531900	OS09G0508900	OS09G0491596	OS02G0614200	OS09G0557800	OS08G0126700	novel.1510	OS12G0562477	OS08G0102700	OS07G0694300	OS05G0508400	OS04G0103500	novel.1510
OS01G0101150	OS04G0379400	OS01G0882800	OS03G0643522	OS05G0545400	OS08G0558100	OS05G0132700	OS07G0611600	OS10G0509800	OS01G0776700	OS09G0459450	OS03G0770851	OS11G0234200	OS03G0335401	OS03G0221500	OS06G0170500	OS11G0708400	OS02G0695600	OS10G0390800	OS05G0162600	OS03G0221500
OS05G0468800	OS10G0506900	OS05G0178300	OS02G0549600	OS07G0459200	OS03G0790900	OS01G0776700	OS11G0481150	OS04G0640500	OS02G0780700	OS07G0213500	OS01G0127700	OS09G0293601	OS03G0118200	EPlOSAG00000023008	EPlOSAG00000049608	OS12G0129700	OS01G0787400	novel.629	OS01G0715700	EPlOSAG00000023008
OS01G0882000	OS04G0309100	OS02G0120600	novel.624	OS06G0621900	OS04G0664500	OS02G0780700	OS04G0103500	novel.1373	OS02G0304800	OS03G0265900	OS03G0660000	OS02G0773800	OS02G0724500	OS08G0464950	OS03G0274000	OS05G0556000	OS04G0675400	OS03G0643522	OS09G0557900	novel.1519
OS02G0796750	OS03G0765400	OS06G0572000	OS05G0105100	OS05G0193700	OS09G0416200	OS02G0304800	OS05G0162600	OS07G0683200	OS02G0696900	OS01G0645900	OS12G0634500	OS01G0624000	OS05G0515500	novel.1519	OS09G0128750	OS01G0290600	OS02G0531450	OS02G0549600	OS02G0109400	OS02G0641850
OS05G0143500	OS08G0429200	OS03G0389000	EPlOSAG00000002918	OS10G0150800	OS06G0728902	OS02G0696900	OS01G0715700	OS09G0520500	OS09G0567201	OS05G0299500	OS07G0694300	novel.1342	EPlOSAG00000012278	OS02G0641850	OS04G0598800	OS12G0609600	OS03G0346150	novel.624	OS09G0517000	OS11G0666200
OS02G0131050	OS07G0434700	EPlOSAG00000013662	novel.623	OS09G0538700	OS01G0597600	OS09G0567201	OS02G0109400	OS07G0211000	OS05G0582300	OS03G0750300	OS02G0695600	OS03G0187550	OS04G0439100	OS02G0639500	OS06G0702000	OS03G0761000	OS12G0189300	OS05G0105100	OS01G0970900	OS02G0639500
OS02G0161300	OS01G0938200	OS04G0506800	OS03G0780200	OS02G0806000	OS05G0323400	OS05G0582300	OS09G0517000	OS12G0548401	OS04G0686100	OS10G0506000	novel.688	OS01G0733600	OS02G0520750	OS03G0685300	OS02G0728100	OS09G0497700	OS07G0418700	EPlOSAG00000002918	OS04G0683900	OS03G0685300
OS09G0502950	OS06G0274500	OS04G0666800	OS02G0226900	novel.658	OS05G0589700	OS04G0686100	OS01G0970900	OS02G0532800	OS03G0207200	OS01G0110800	OS11G0701000	OS05G0300700	OS08G0503300	OS02G0614200	EPlOSAG00000023005	OS06G0336150	OS05G0101600	OS03G0140900	OS06G0572400	OS02G0614200
OS06G0186300	novel.1057	OS10G0552700	OS04G0671900	OS07G0634600	OS11G0210201	OS05G0466100	OS06G0243900	OS04G0104900	OS01G0171800	OS02G0211000	OS01G0787400	OS01G0585600	OS09G0442600	OS03G0770851	OS01G0933900	OS10G0462900	OS12G0532600	OS02G0226900	OS09G0308600	OS03G0770851
novel.505	OS08G0214900	OS07G0634400	OS07G0185500	OS07G0196200	OS03G0203700	OS03G0207200	novel.643	OS02G0117500	EPlOSAG00000012363	OS10G0405500	OS04G0675400	OS03G0661700	OS01G0495900	OS03G0660000	OS02G0202900	OS06G0644600	OS09G0500151	OS04G0671900	OS02G0628800	OS01G0127700
OS02G0179225	novel.488	EPlOSAG00000008863	novel.639	OS04G0405700	OS03G0118100	OS01G0171800	OS03G0582100	OS01G0848900	OS12G0562477	OS01G0756200	OS02G0531450	OS05G0577700	novel.1437	OS01G0127700	OS04G0435500	OS06G0499301	OS07G0123200	OS07G0185500	OS03G0756500	OS03G0660000
OS03G0752500	novel.78	OS11G0113900	OS06G0697000	OS02G0743700	OS05G0143800	EPlOSAG00000012363	OS04G0683900	OS01G0548600	OS05G0581000	OS02G0166875	OS03G0346150	OS04G0514800	OS05G0502200	OS12G0634500	novel.1517	OS01G0926800	OS06G0638700	novel.639	OS08G0361300	OS07G0694300
OS11G0133700	OS01G0278466	OS10G0151500	novel.637	EPlOSAG00000014917	OS05G0437401	OS12G0562477	OS06G0572400	OS04G0578000	OS06G0170500	OS08G0384000	OS12G0189300	OS09G0417500	OS02G0798800	OS07G0694300	OS03G0187600	OS02G0165500	OS02G0682300	OS06G0697000	OS02G0251800	OS02G0695600
OS07G0290200	OS05G0196200	EPlOSAG00000025150	OS03G0208500	OS03G0833100	OS08G0481100	OS06G0170500	OS02G0628800	OS06G0164400	EPlOSAG00000049608	OS07G0611600	OS07G0418700	OS03G0107400	OS02G0773500	OS02G0695600	novel.1514	OS03G0859800	OS01G0775400	novel.637	OS09G0500100	OS11G0701000
EPlOSAG00000007334	OS02G0741700	OS06G0539500	OS02G0831000	OS10G0567000	novel.1336	EPlOSAG00000049608	OS03G0756500	OS09G0395600	OS03G0274000	OS11G0481150	OS05G0101600	OS07G0236300	OS06G0241200	novel.688	OS05G0593000	EPlOSAG00000020783	OS07G0558900	OS03G0208500	OS06G0495800	OS01G0787400
novel.412	OS11G0483900	novel.1462	OS04G0529400	OS06G0699600	OS06G0726300	OS06G0195800	OS08G0361300	OS09G0569800	OS09G0128750	OS04G0103500	OS12G0532600	EPlOSAG00000007851	OS01G0133500	OS11G0701000	OS01G0834200	OS07G0267300	OS05G0155400	OS02G0831000	OS08G0535700	OS04G0675400
OS02G0467000	OS11G0442380	OS01G0631900	OS08G0509400	OS02G0580400	EPlOSAG00000047010	OS03G0274000	OS02G0251800	OS06G0200600	OS04G0598800	OS05G0162600	OS09G0500151	OS10G0195250	OS04G0602500	OS09G0464000	novel.688	OS01G0151400	OS05G0130100	OS04G0529400	OS02G0681000	OS02G0531450
OS12G0511400	OS06G0596300	OS03G0100040	OS09G0115400	OS11G0493100	OS01G0757600	OS03G0661300	OS09G0500100	OS06G0213900	OS06G0702000	OS01G0715700	OS07G0123200	OS02G0662000	OS12G0171250	OS01G0787400	novel.689	OS10G0545600	OS02G0626200	OS08G0509400	OS01G0362800	OS03G0346150
OS02G0588500	OS02G0675700	OS03G0392600	OS11G0148000	OS09G0260200	OS10G0525000	OS09G0128750	OS08G0535700	OS09G0417500	OS10G0147250	OS09G0557900	OS06G0638700	OS04G0580300	OS05G0105200	OS04G0675400	OS03G0245500	OS02G0178800	OS08G0223700	novel.631	OS05G0545400	OS12G0189300
OS07G0122000	OS02G0160250	OS08G0421000	OS04G0188433	OS08G0522400	OS08G0518900	OS04G0598800	OS02G0681000	OS01G0369900	OS02G0728100	OS02G0109400	OS02G0682300	OS01G0676900	OS11G0242800	OS03G0346150	OS02G0297200	OS02G0266000	OS12G0123500	novel.630	OS07G0459200	OS07G0418700
EPlOSAG00000002303	OS06G0717600	OS05G0531400	OS03G0127950	OS01G0895100	OS02G0748800	OS06G0702000	OS01G0362800	OS01G0719300	EPlOSAG00000023005	OS09G0517000	OS01G0775400	OS11G0672200	OS08G0470700	OS12G0189300	OS01G0552000	OS02G0518400	OS01G0170500	novel.634	OS06G0621900	OS05G0101600
OS01G0642700	OS03G0792400	OS06G0283100	OS08G0300300	OS05G0420750	OS02G0118875	OS02G0728100	OS05G0545400	OS08G0558100	OS01G0933900	OS01G0970900	OS07G0558900	OS05G0402700	OS05G0587200	OS07G0418700	OS08G0276200	OS12G0104400	OS03G0305600	OS09G0115400	OS10G0150800	OS12G0532600
EPlOSAG00000047210	OS03G0856000	OS10G0330000	OS10G0416100	novel.663	OS02G0649000	novel.1510	OS07G0459200	OS03G0790900	OS02G0202900	OS06G0243900	OS05G0155400	EPlOSAG00000011056	OS04G0115500	OS05G0101600	OS02G0653800	OS01G0248850	OS11G0245100	OS11G0148000	OS09G0538700	OS09G0500151
OS08G0223700	OS11G0610900	OS01G0971400	OS09G0325100	OS01G0739700	OS03G0727600	EPlOSAG00000023005	OS06G0621900	OS04G0664500	OS04G0435500	OS03G0582100	OS05G0130100	OS01G0496900	OS03G0167200	OS12G0532600	OS03G0406250	OS02G0235000	OS01G0788700	OS04G0188433	OS05G0193700	OS07G0123200
OS05G0392050	OS06G0125400	OS01G0276300	OS05G0100300	OS03G0264600	novel.1305	OS01G0933900	OS05G0193700	OS03G0803066	novel.1517	OS04G0683900	OS02G0626200	OS05G0528701	OS03G0293100	OS09G0500151	OS04G0410200	OS03G0774300	OS06G0528350	OS03G0127950	OS02G0806000	OS06G0638700
OS03G0782950	OS08G0160500	OS04G0568600	OS04G0608600	OS12G0594900	OS04G0526800	OS02G0202900	OS10G0150800	OS11G0672200	OS03G0187600	OS06G0572400	OS08G0223700	novel.1328	OS10G0557600	OS07G0123200	OS01G0655250	OS09G0530000	OS10G0513200	OS03G0803300	novel.658	OS02G0682300
OS10G0454300	OS09G0532400	OS06G0211600	OS01G0552050	OS07G0621300	novel.1304	OS04G0435500	OS09G0538700	OS09G0416200	novel.1514	OS02G0628800	OS12G0123500	OS11G0246250	OS01G0896500	OS06G0638700	OS03G0149300	OS10G0532300	OS04G0561500	OS04G0572200	OS07G0634600	OS01G0775400
OS06G0644350	OS06G0686400	OS03G0397600	OS12G0235200	OS09G0563700	OS04G0500200	novel.1517	OS02G0806000	OS01G0597600	OS05G0593000	OS03G0756500	OS01G0170500	OS01G0885900	OS08G0102700	OS02G0682300	EPlOSAG00000002997	OS07G0413800	OS10G0479700	OS08G0300300	OS07G0196200	OS07G0558900
OS08G0323800	OS03G0660000	OS03G0336900	OS03G0148000	novel.675	OS12G0574700	OS03G0187600	novel.658	OS05G0323400	OS01G0834200	OS08G0361300	OS03G0305600	OS03G0334200	OS11G0708400	OS01G0775400	OS11G0258400	OS02G0448600	OS07G0190000	OS10G0416100	OS04G0405700	OS05G0155400
OS12G0209901	OS04G0420801	OS12G0628600	OS09G0508900	OS07G0659900	OS03G0199500	novel.1514	OS07G0634600	OS05G0589700	novel.689	OS02G0251800	OS11G0245100	OS05G0143800	OS12G0129700	OS07G0558900	OS06G0158850	OS07G0675100	OS02G0669366	OS09G0325100	OS02G0743700	OS05G0130100
EPlOSAG00000023214	OS02G0695600	OS10G0539650	OS01G0776700	OS11G0693800	OS11G0158832	OS02G0639500	OS07G0196200	OS11G0210201	OS03G0245500	OS09G0500100	OS01G0788700	OS04G0602250	OS05G0556000	OS05G0155400	OS12G0599700	OS03G0226300	OS04G0409200	OS05G0100300	EPlOSAG00000014917	OS02G0626200
OS02G0768750	OS11G0544500	OS08G0130100	OS02G0780700	novel.674	OS05G0324700	OS05G0593000	OS04G0405700	OS06G0122600	OS03G0619875	OS08G0535700	OS06G0528350	novel.1333	OS01G0290600	OS05G0130100	OS08G0546400	OS11G0523700	OS04G0490300	OS04G0608600	OS03G0833100	OS08G0223700
OS03G0816900	OS07G0237700	OS12G0630600	OS02G0304800	OS02G0525600	OS05G0563100	OS07G0694300	OS02G0743700	OS03G0203700	OS02G0297200	OS02G0681000	OS02G0713900	OS02G0462800	OS04G0615800	OS02G0626200	OS02G0741100	OS11G0151700	OS09G0382300	OS12G0235200	OS10G0567000	OS12G0123500
OS02G0581400	OS11G0592600	OS01G0594650	OS02G0696900	novel.677	OS06G0714300	OS01G0834200	EPlOSAG00000014917	OS03G0118100	OS02G0640500	OS01G0362800	OS10G0513200	novel.1336	OS12G0609600	OS08G0223700	OS07G0598100	OS01G0223500	OS08G0531900	OS05G0132700	OS06G0699600	OS01G0170500
OS10G0112850	OS11G0474566	novel.1460	EPlOSAG00000013662	OS07G0687100	OS01G0732300	novel.688	OS03G0833100	OS05G0143800	OS01G0552000	OS05G0545400	OS04G0561500	OS08G0546100	OS03G0761000	OS12G0123500	OS02G0713900	OS05G0346400	OS10G0509800	OS11G0133800	OS08G0421800	OS03G0305600
EPlOSAG00000018220	OS02G0135900	OS07G0268800	OS09G0567201	OS01G0264000	OS03G0854600	novel.689	OS10G0567000	OS05G0437401	OS08G0276200	OS07G0459200	OS10G0479700	OS08G0100200	OS09G0497700	OS01G0170500	OS01G0948100	OS10G0485600	OS04G0640500	OS03G0148000	OS08G0169700	OS11G0245100
OS11G0598300	novel.1367	OS05G0116600	OS05G0582300	OS01G0361500	OS05G0110000	OS03G0619875	OS06G0699600	OS08G0481100	OS02G0653800	OS06G0621900	OS07G0190000	OS02G0256500	OS04G0218600	OS03G0305600	EPlOSAG00000025624	OS01G0930000	novel.1379	OS01G0776700	OS06G0320500	OS01G0788700
EPlOSAG00000016419	OS06G0255400	EPlOSAG00000004299	OS04G0686100	OS03G0619800	OS06G0301300	OS02G0297200	OS08G0169700	novel.1336	OS03G0406250	OS10G0150800	OS02G0669366	novel.1339	OS10G0462900	OS11G0245100	OS02G0244700	OS02G0574500	novel.1373	OS02G0780700	OS02G0580400	OS02G0713900
OS08G0161900	OS06G0483500	OS02G0136400	OS03G0207200	OS05G0203900	OS12G0143900	OS01G0552000	OS06G0320500	novel.1335	OS04G0410200	OS05G0193700	OS04G0409200	OS04G0204300	OS06G0644600	OS06G0528350	OS03G0632800	OS01G0108500	OS02G0698000	OS02G0304800	OS11G0493100	OS10G0513200
OS12G0433200	OS02G0608550	OS10G0213700	OS01G0171800	OS07G0658600	OS12G0626400	OS08G0276200	OS02G0580400	OS06G0726300	OS01G0655250	OS09G0538700	OS04G0490300	OS01G0584300	OS01G0926800	OS01G0788700	OS08G0535750	OS02G0506400	OS07G0683200	OS02G0696900	OS09G0260200	OS04G0561500
OS07G0260000	OS02G0518400	OS10G0199500	EPlOSAG00000012363	OS01G0670800	OS06G0503100	OS02G0653800	OS11G0493100	EPlOSAG00000047010	OS03G0149300	OS02G0806000	OS01G0561600	OS05G0185650	OS03G0859800	OS10G0513200	OS02G0597300	OS10G0498900	OS09G0520500	OS09G0567201	OS08G0522400	OS07G0190000
OS10G0340100	OS04G0634800	EPlOSAG00000007759	OS12G0562477	OS03G0262000	OS03G0750000	OS03G0406250	OS09G0260200	OS01G0757600	OS06G0216300	novel.658	OS09G0382300	OS09G0568500	EPlOSAG00000020783	OS04G0561500	OS07G0617700	OS03G0143200	OS07G0211000	OS05G0582300	OS01G0895100	OS10G0479700
OS04G0414800	OS07G0613800	OS02G0315200	OS05G0581000	OS04G0302400	OS01G0756300	OS04G0410200	OS08G0522400	OS10G0525000	EPlOSAG00000002997	OS07G0634600	OS10G0509800	OS03G0788600	OS07G0267300	OS10G0479700	novel.1365	OS12G0501400	OS12G0548401	OS04G0686100	OS05G0420750	OS04G0409200
EPlOSAG00000005887	OS01G0716400	OS02G0738600	OS12G0135500	OS11G0644800	OS12G0117600	OS01G0655250	OS02G0136933	OS08G0518900	OS11G0258400	OS07G0196200	OS04G0640500	OS05G0130500	OS01G0151400	OS07G0190000	EPlOSAG00000048373	OS01G0558100	OS02G0532800	OS03G0207200	OS01G0739700	OS02G0669366
OS10G0503250	OS04G0459900	EPlOSAG00000013333	OS06G0170500	OS01G0347200	OS05G0408900	OS03G0149300	OS01G0895100	OS02G0748800	OS12G0599700	OS04G0405700	novel.1379	OS02G0184300	OS02G0178800	OS02G0669366	OS05G0413400	OS02G0762800	OS04G0104900	OS01G0171800	OS03G0264600	OS04G0490300
OS05G0402851	OS05G0200100	OS02G0246900	EPlOSAG00000049608	OS06G0218900	novel.931	EPlOSAG00000002997	OS05G0420750	OS09G0568500	OS08G0546400	OS02G0743700	OS07G0683200	novel.1300	OS02G0266000	OS04G0409200	OS08G0517600	OS11G0180200	OS02G0117500	EPlOSAG00000012363	OS12G0594900	OS09G0382300
OS03G0779500	OS04G0474800	OS04G0383100	OS06G0195800	OS01G0795832	OS06G0559600	OS11G0258400	novel.663	OS02G0118875	OS02G0741100	EPlOSAG00000014917	OS09G0520500	OS03G0322200	OS02G0518400	OS04G0490300	OS02G0173650	OS09G0491596	OS01G0848900	OS12G0562477	OS07G0621300	OS10G0509800
OS02G0631601	novel.1508	OS04G0631600	OS03G0274000	OS03G0180100	OS08G0293000	OS06G0158850	OS01G0739700	OS02G0649000	OS07G0598100	OS03G0833100	OS07G0211000	OS01G0307686	OS01G0248850	OS09G0382300	OS04G0447900	OS09G0459450	OS01G0548600	OS12G0135500	OS09G0563700	OS04G0640500
EPlOSAG00000021160	OS04G0554800	OS11G0262600	OS03G0661300	OS06G0708200	OS03G0665200	OS12G0599700	novel.672	OS03G0727600	OS01G0948100	OS10G0567000	OS12G0548401	OS03G0673700	OS06G0152700	novel.1379	OS10G0522800	OS07G0213500	OS06G0164400	OS05G0581000	novel.675	novel.1379
OS01G0110100	OS05G0406300	OS01G0849500	OS09G0128750	OS11G0112050	OS03G0227700	OS08G0546400	OS02G0668000	novel.1305	EPlOSAG00000025624	OS06G0699600	OS02G0532800	OS06G0235300	OS03G0774300	novel.1373	OS02G0183000	OS03G0265900	OS09G0395600	OS06G0170500	OS07G0659900	OS02G0698000
EPlOSAG00000015502	OS04G0678200	OS01G0866400	OS02G0665800	OS05G0443400	OS05G0360400	OS02G0741100	OS03G0264600	OS04G0526800	OS02G0244700	OS08G0169700	OS04G0104900	OS01G0149400	OS02G0235000	OS07G0683200	novel.1378	OS04G0370600	OS01G0975900	EPlOSAG00000049608	novel.674	OS07G0683200
OS03G0352450	OS04G0225001	OS02G0462800	OS04G0598800	novel.619	OS03G0794400	OS07G0598100	OS12G0594900	novel.1304	OS03G0632800	OS08G0421800	OS02G0117500	OS11G0209200	OS09G0530000	OS09G0520500	OS01G0357900	OS01G0645900	OS09G0569800	OS06G0195800	OS02G0525600	OS09G0520500
OS05G0464001	OS02G0617300	OS12G0189400	OS06G0702000	novel.610	OS12G0105600	OS01G0948100	OS07G0621300	OS04G0500200	OS02G0597300	OS06G0320500	OS01G0848900	OS01G0571000	OS10G0532300	OS07G0211000	OS03G0269500	OS05G0299500	OS06G0200600	OS03G0274000	OS07G0687100	OS07G0211000
OS01G0169851	OS04G0233400	OS12G0204500	OS02G0728100	OS01G0726400	OS06G0210000	EPlOSAG00000025624	OS09G0563700	OS12G0574700	novel.1361	OS02G0580400	OS01G0548600	OS03G0187525	OS07G0413800	OS12G0548401	OS09G0281600	OS08G0356800	OS06G0213900	OS09G0128750	OS01G0264000	OS12G0548401
OS03G0112600	OS02G0265900	OS01G0826800	novel.1510	OS02G0730400	OS10G0533500	OS02G0244700	novel.675	OS03G0199500	OS01G0114700	OS11G0493100	OS04G0578000	OS09G0555200	OS02G0448600	OS02G0207500	novel.1375	OS03G0750300	OS09G0417500	OS04G0598800	OS01G0361500	OS02G0532800
OS02G0504200	OS01G0822800	OS11G0630300	EPlOSAG00000023005	OS01G0239000	OS09G0345300	OS03G0632800	OS07G0659900	OS01G0272850	OS07G0617700	OS09G0260200	OS06G0164400	novel.925	OS08G0514000	OS02G0532800	OS09G0557800	OS01G0110800	OS06G0475400	OS06G0702000	OS03G0619800	OS04G0104900
OS03G0638000	OS01G0958500	OS08G0427800	OS01G0933900	OS12G0555300	novel.956	OS08G0535750	OS11G0693800	OS11G0158832	novel.1365	OS08G0522400	OS09G0395600	OS09G0346600	OS07G0675100	OS04G0104900	OS11G0234200	OS02G0211000	OS01G0719300	OS02G0728100	OS05G0203900	OS02G0117500
OS11G0501000	OS01G0925600	OS06G0147250	OS02G0202900	OS07G0522900	OS01G0132500	OS02G0597300	novel.674	OS05G0324700	OS05G0413400	OS01G0895100	OS01G0975900	OS12G0566250	OS03G0226300	OS02G0117500	OS03G0257500	OS10G0405500	OS03G0685700	OS01G0933900	OS04G0465700	OS01G0848900
EPlOSAG00000049003	OS12G0597400	OS09G0433800	OS04G0435500	OS12G0502800	OS01G0839100	OS07G0617700	OS02G0525600	OS05G0563100	OS08G0517600	OS05G0420750	OS09G0569800	novel.920	OS11G0523700	OS01G0848900	OS09G0293601	OS02G0166875	OS08G0558100	EPlOSAG00000023005	OS07G0658600	OS01G0548600
OS08G0514000	OS03G0117800	OS04G0140666	novel.1517	OS10G0147200	OS05G0104200	OS04G0538800	OS07G0281700	OS06G0714300	OS02G0173650	novel.663	OS06G0200600	OS03G0618900	OS11G0151700	OS01G0548600	OS02G0773800	OS08G0384000	OS03G0790900	OS02G0202900	OS01G0670800	OS03G0187550
OS03G0796700	OS08G0310300	novel.129	OS03G0187600	OS02G0729400	EPlOSAG00000018576	novel.1365	OS07G0687100	OS05G0110000	OS04G0447900	OS01G0739700	OS06G0213900	OS01G0362400	OS08G0438600	OS06G0600301	OS01G0624000	OS07G0611600	OS03G0803066	OS04G0435500	OS03G0262000	OS04G0578000
OS03G0773300	OS03G0187400	OS07G0679100	novel.1514	OS08G0359000	OS09G0561000	EPlOSAG00000048373	OS01G0264000	OS03G0854600	OS10G0522800	OS03G0264600	OS09G0417500	OS02G0806400	OS01G0223500	OS04G0578000	novel.1343	OS04G0103500	OS06G0728902	novel.1517	OS04G0302400	OS06G0164400
OS04G0568850	OS02G0621100	OS08G0516550	OS02G0639500	OS01G0957900	EPlOSAG00000017252	OS06G0564100	OS01G0361500	OS06G0301300	OS02G0183000	OS12G0594900	OS01G0719300	OS08G0439600	OS01G0872566	OS06G0164400	novel.1342	OS05G0162600	OS01G0597600	OS03G0187600	OS11G0644800	OS09G0395600
OS07G0241600	OS07G0189700	OS04G0477000	OS05G0593000	OS04G0543700	OS03G0710800	OS05G0413400	OS03G0619800	OS12G0143900	novel.1378	OS07G0621300	OS03G0685700	novel.932	OS05G0346400	OS09G0395600	OS06G0600301	OS01G0715700	OS05G0323400	novel.1514	OS01G0347200	OS01G0975900
OS02G0453100	OS05G0563900	OS03G0725200	OS07G0694300	OS04G0446200	OS03G0353400	OS08G0517600	OS05G0203900	OS12G0626400	OS01G0357900	OS09G0563700	OS08G0558100	OS10G0437600	OS10G0485600	OS01G0975900	OS03G0187550	OS09G0557900	OS05G0589700	OS05G0593000	OS06G0218900	OS09G0569800
OS05G0564300	OS01G0938400	OS03G0126450	OS01G0834200	OS02G0161900	OS03G0781100	OS02G0173650	OS04G0465700	OS06G0503100	OS09G0281600	novel.675	OS03G0790900	EPlOSAG00000020875	OS01G0930000	OS09G0569800	OS01G0733600	OS04G0613200	OS11G0210201	OS12G0634500	OS01G0795832	OS06G0200600
OS03G0770851	OS08G0109400	OS07G0192550	novel.688	OS10G0450900	OS02G0805100	OS04G0447900	OS07G0658600	OS03G0750000	OS02G0698000	OS07G0659900	OS04G0664500	OS01G0589100	OS05G0304600	OS06G0200600	OS05G0300700	OS02G0109400	OS03G0203700	OS01G0834200	OS03G0180100	OS06G0213900
OS01G0958200	OS10G0442100	OS01G0839801	novel.689	OS03G0250000	OS01G0768333	OS10G0522800	OS01G0670800	OS01G0756300	OS09G0557800	novel.674	OS03G0803066	OS03G0167100	OS07G0549200	OS06G0213900	OS01G0585600	OS09G0517000	OS05G0143800	novel.688	OS06G0708200	OS09G0417500
OS01G0650800	OS05G0165900	OS03G0185700	OS03G0245500	OS03G0390200	OS06G0558300	OS02G0183000	OS03G0262000	OS12G0117600	OS11G0234200	OS02G0525600	OS11G0672200	OS03G0366700	OS02G0574500	OS06G0475400	OS05G0577700	OS06G0115700	OS05G0437401	OS03G0245500	OS03G0251350	OS01G0719300
OS02G0831000	OS04G0463100	OS05G0261001	OS03G0619875	OS05G0468700	OS03G0213100	novel.1378	OS04G0302400	OS05G0408900	OS09G0293601	OS07G0687100	OS09G0416200	OS06G0656700	OS01G0108500	OS01G0719300	OS04G0514800	OS01G0970900	novel.1335	OS02G0297200	OS05G0443400	OS03G0685700
EPlOSAG00000014416	OS03G0767800	OS02G0620600	OS02G0297200	EPlOSAG00000017166	OS05G0159300	OS01G0357900	OS11G0644800	novel.931	OS02G0773800	OS01G0264000	OS06G0728902	OS11G0523800	OS10G0459300	OS08G0558100	OS03G0107400	OS04G0683900	EPlOSAG00000047010	OS01G0552000	novel.619	OS08G0558100
OS07G0438500	OS03G0432200	OS02G0464550	OS01G0552000	OS02G0134300	OS07G0168900	novel.1379	OS01G0347200	OS06G0559600	OS07G0672534	OS01G0361500	OS01G0597600	OS09G0434000	OS02G0506400	OS03G0790900	OS07G0236300	OS06G0572400	OS01G0757600	OS08G0276200	novel.610	OS03G0790900
OS06G0131400	OS06G0590301	OS11G0605900	OS07G0418700	OS09G0491644	OS06G0698600	OS09G0281600	OS06G0218900	OS08G0293000	OS01G0624000	OS03G0619800	OS05G0323400	OS04G0620066	OS03G0143200	OS04G0664500	EPlOSAG00000007851	OS09G0308600	OS10G0525000	OS02G0653800	novel.613	OS04G0664500
EPlOSAG00000008566	OS05G0594700	OS03G0622700	OS05G0101600	OS04G0584201	OS01G0882000	novel.1375	OS01G0795832	OS03G0665200	OS06G0600301	OS05G0203900	OS05G0589700	OS09G0485600	OS06G0645901	OS03G0803066	OS01G0369900	OS02G0628800	OS08G0518900	OS03G0406250	OS01G0726400	OS03G0803066
EPlOSAG00000009867	OS08G0469750	OS10G0490800	OS08G0276200	OS09G0491652	OS02G0608550	OS09G0557800	OS03G0180100	OS02G0669500	OS03G0187550	OS07G0658600	OS11G0210201	OS01G0794600	OS03G0132550	OS09G0416200	OS10G0195250	OS03G0756500	OS08G0323400	OS04G0410200	OS02G0730400	OS09G0416200
OS10G0130600	OS08G0412500	OS10G0438600	OS02G0653800	OS11G0482400	OS04G0439400	OS11G0234200	OS06G0708200	OS03G0227700	OS01G0733600	OS01G0670800	OS06G0122600	novel.959	OS11G0180200	OS01G0597600	OS02G0662000	OS08G0361300	OS02G0748800	OS01G0655250	OS01G0239000	OS06G0728902
novel.1233	OS07G0182400	OS01G0678000	OS03G0406250	OS04G0669600	OS10G0377400	OS09G0293601	OS11G0112050	OS03G0226400	OS05G0300700	OS03G0262000	OS03G0203700	OS10G0576600	OS09G0491596	OS05G0323400	OS09G0570800	OS02G0251800	OS02G0118875	OS03G0149300	OS12G0555300	OS01G0597600
EPlOSAG00000044709	OS09G0272600	OS08G0102800	OS04G0410200	OS02G0644000	OS06G0152400	OS02G0773800	OS05G0443400	OS05G0360400	OS01G0585600	OS04G0302400	OS05G0143800	OS05G0462400	OS09G0459450	OS11G0210201	OS04G0580300	OS09G0500100	OS02G0649000	OS06G0216300	OS12G0502800	OS05G0589700
EPlOSAG00000003144	OS01G0934500	OS06G0570000	OS01G0655250	OS05G0370000	OS07G0607000	OS07G0672534	novel.619	OS03G0794400	OS05G0577700	OS11G0644800	OS05G0437401	EPlOSAG00000017247	OS07G0213500	OS03G0203700	OS01G0676900	OS06G0495800	OS02G0683800	EPlOSAG00000002997	OS07G0522900	OS05G0323400
EPlOSAG00000016573	OS10G0482000	OS11G0158666	OS03G0149300	OS02G0286500	OS02G0658800	OS01G0624000	novel.610	OS12G0105600	OS04G0514800	OS01G0347200	OS08G0481100	OS02G0562600	OS03G0265900	OS05G0437401	OS04G0664500	OS08G0535700	novel.1305	OS11G0258400	novel.627	OS11G0210201
OS01G0810800	OS07G0539400	OS12G0228650	OS06G0216300	OS11G0107500	OS05G0105500	novel.1343	OS09G0549425	OS06G0210000	novel.1355	OS06G0218900	novel.1336	EPlOSAG00000020890	OS05G0206100	OS08G0481100	OS11G0672200	OS02G0681000	OS04G0526800	OS02G0754400	OS10G0147200	OS03G0203700
OS02G0695900	OS08G0196700	OS10G0379854	EPlOSAG00000002997	novel.1522	OS01G0699600	novel.1342	OS02G0730400	OS10G0533500	OS06G0475400	OS01G0795832	EPlOSAG00000047010	OS04G0370900	OS01G0645900	OS01G0151700	OS05G0402700	OS01G0362800	novel.1304	OS06G0158850	OS12G0569900	OS03G0118100
EPlOSAG00000009875	OS01G0881900	OS04G0119000	OS11G0258400	EPlOSAG00000024328	OS07G0550500	OS06G0600301	OS01G0239000	OS09G0345300	OS03G0107400	OS03G0180100	OS01G0757600	OS05G0421900	OS01G0175400	novel.1335	EPlOSAG00000011056	OS05G0545400	novel.1306	OS12G0599700	OS02G0729400	OS05G0143800
OS11G0689400	OS03G0125600	OS06G0109000	OS12G0599700	OS01G0215000	OS02G0758200	OS03G0187550	OS12G0555300	OS01G0132500	OS07G0236300	OS06G0708200	OS10G0525000	OS03G0127900	OS05G0299500	OS06G0726300	OS09G0416200	OS07G0459200	OS04G0500200	OS01G0835500	OS08G0359000	OS05G0437401
EPlOSAG00000014487	OS08G0464950	EPlOSAG00000046834	OS08G0546400	OS09G0376700	novel.915	OS01G0733600	OS07G0522900	OS04G0472500	EPlOSAG00000007851	OS03G0251350	OS08G0518900	OS08G0415600	OS08G0356800	EPlOSAG00000047010	novel.1325	OS06G0621900	OS12G0574700	OS08G0546400	novel.622	OS08G0481100
OS03G0711250	OS06G0270200	OS06G0624900	OS02G0741100	OS08G0557100	EPlOSAG00000017207	OS05G0300700	OS12G0502800	OS01G0839100	OS01G0369900	OS11G0112050	OS08G0323400	EPlOSAG00000018520	OS03G0750300	OS01G0757600	OS01G0496900	OS10G0150800	OS03G0199500	OS02G0741100	OS01G0957900	OS01G0151700
OS01G0176300	OS02G0528000	OS08G0253800	OS07G0598100	OS01G0266600	OS03G0170701	OS01G0585600	OS10G0147200	OS05G0104200	OS10G0195250	OS05G0443400	OS02G0748800	OS06G0644700	OS01G0110800	OS10G0525000	OS05G0528701	OS09G0538700	OS01G0272850	OS07G0598100	OS04G0543700	OS03G0672400
EPlOSAG00000015643	OS08G0514033	OS01G0940700	OS06G0528350	OS04G0476400	OS05G0160300	OS01G0975900	OS02G0729400	EPlOSAG00000018576	OS02G0662000	novel.619	OS09G0568500	OS10G0462600	OS02G0211000	OS08G0518900	novel.1328	OS05G0193700	OS11G0158832	OS01G0948100	OS03G0328300	EPlOSAG00000047010
OS03G0127950	novel.225	OS06G0239500	OS02G0713900	novel.1531	OS05G0406300	OS05G0577700	OS08G0359000	EPlOSAG00000017252	OS10G0361900	novel.610	OS02G0118875	OS10G0487900	OS08G0384000	OS08G0323400	OS01G0885900	OS02G0806000	OS05G0324700	OS02G0244700	OS04G0446200	OS01G0757600
OS04G0430950	OS06G0654400	OS10G0569400	OS01G0948100	OS06G0530600	OS04G0301500	OS04G0514800	OS01G0957900	OS03G0710800	OS04G0580300	OS01G0726400	OS02G0649000	EPlOSAG00000007867	OS07G0611600	OS02G0748800	OS11G0246250	OS02G0136900	OS05G0563100	OS03G0632800	OS02G0161900	OS10G0525000
OS01G0677900	OS05G0108400	OS01G0134900	EPlOSAG00000025624	OS08G0505900	OS02G0641900	novel.1355	OS04G0543700	OS03G0353400	OS01G0676900	novel.611	novel.1305	OS02G0165200	OS11G0481150	OS02G0649000	OS03G0334200	novel.658	OS01G0732300	OS08G0535750	OS03G0570100	OS08G0518900
OS07G0601900	OS09G0428000	OS01G0232100	OS02G0244700	novel.1530	OS02G0201300	OS06G0475400	OS04G0446200	OS04G0370900	OS05G0402700	OS02G0730400	OS04G0526800	OS02G0620200	OS04G0103500	OS03G0727600	OS04G0602250	OS07G0634600	OS05G0110000	OS01G0561600	OS10G0450900	OS08G0323400
OS11G0308432	OS08G0562800	OS02G0208500	OS03G0632800	OS06G0714000	OS03G0822100	OS03G0107400	OS02G0161900	OS02G0805100	EPlOSAG00000011056	OS01G0239000	novel.1304	OS03G0852000	OS05G0162600	novel.1305	OS08G0481100	OS07G0196200	OS03G0854600	OS02G0597300	OS03G0250000	OS02G0748800
EPlOSAG00000005842	OS01G0172800	OS01G0975300	OS08G0535750	novel.1535	OS02G0817000	OS07G0236300	OS10G0450900	OS01G0768333	novel.1325	OS05G0155450	novel.1306	OS12G0637100	OS02G0109400	OS04G0526800	OS02G0462800	OS02G0743700	OS06G0301300	novel.1361	OS03G0390200	OS02G0118875
OS02G0673100	OS08G0360100	OS11G0291475	OS02G0597300	OS05G0467400	OS08G0512700	EPlOSAG00000007851	OS03G0250000	OS06G0558300	OS01G0496900	OS12G0555300	OS04G0500200	EPlOSAG00000005216	OS09G0517000	novel.1304	novel.1336	EPlOSAG00000014917	OS12G0143900	OS07G0617700	OS05G0468700	OS02G0649000
OS01G0626100	OS05G0417900	OS01G0298400	OS01G0114700	OS03G0830900	OS02G0467600	OS10G0195250	OS03G0390200	OS03G0213100	OS05G0528701	OS07G0522900	OS12G0574700	OS03G0738300	OS01G0970900	OS04G0500200	OS06G0726300	OS03G0833100	OS12G0626400	novel.1368	OS02G0136966	OS03G0727600
OS09G0560100	OS04G0496150	OS06G0513862	OS07G0617700	OS07G0297200	OS08G0156600	OS02G0662000	OS05G0468700	OS05G0159300	EPlOSAG00000048337	OS12G0502800	OS03G0199500	OS06G0505700	OS06G0243900	OS12G0574700	OS08G0546100	OS10G0567000	OS04G0459500	EPlOSAG00000048373	OS10G0503800	novel.1305
EPlOSAG00000053236	OS01G0871500	OS06G0234300	novel.1365	OS12G0622500	OS04G0380200	OS09G0570800	OS10G0503800	OS06G0698600	novel.1328	OS10G0147200	OS01G0272850	OS01G0895300	novel.643	OS03G0120400	OS08G0100200	OS06G0699600	OS06G0503100	OS05G0413400	EPlOSAG00000017166	OS04G0526800
EPlOSAG00000020199	OS08G0178800	OS02G0580900	OS06G0564100	OS01G0139700	OS04G0483200	OS04G0580300	EPlOSAG00000017166	OS07G0168900	OS01G0885900	OS12G0569900	OS11G0158832	OS03G0563200	OS04G0683900	OS03G0199500	OS02G0256500	OS08G0421800	OS03G0782400	OS08G0517600	OS02G0134300	novel.1304
OS08G0332800	OS05G0429900	OS11G0126800	OS05G0413400	OS08G0462300	OS01G0803200	OS01G0676900	OS02G0134300	OS02G0608550	OS03G0334200	OS02G0729400	OS05G0324700	novel.1389	OS06G0572400	OS11G0158832	novel.1339	OS08G0169700	OS03G0750000	OS02G0173650	OS09G0491644	OS04G0500200
OS05G0205050	OS02G0792800	OS05G0280500	OS08G0517600	OS08G0558400	OS03G0402800	OS05G0402700	OS09G0491644	OS04G0439400	OS04G0602250	OS08G0359000	OS05G0563100	OS09G0518200	OS09G0308600	OS05G0324700	OS04G0204300	OS06G0320500	OS01G0756300	OS04G0447900	OS09G0491652	OS12G0574700
OS02G0823100	OS10G0577100	EPlOSAG00000018669	OS02G0173650	novel.1506	OS07G0597100	EPlOSAG00000011056	OS04G0584201	OS10G0377400	OS02G0462800	novel.622	OS06G0714300	novel.909	OS02G0628800	OS07G0580300	OS01G0584300	OS02G0580400	OS12G0117600	OS10G0522800	OS11G0482400	OS03G0199500
OS01G0679500	OS03G0594400	novel.1562	OS04G0447900	OS03G0559700	OS10G0502400	novel.1325	OS09G0491652	OS06G0152400	OS06G0726300	OS01G0957900	novel.1316	novel.912	OS03G0756500	OS05G0563100	OS05G0185650	OS11G0493100	OS05G0408900	OS02G0183000	OS04G0669600	OS01G0272850
OS03G0222401	OS07G0509700	OS06G0264800	OS10G0522800	OS05G0339200	OS07G0197400	OS09G0521800	OS11G0482400	OS07G0607000	OS08G0546100	OS04G0543700	OS01G0732300	novel.918	OS08G0361300	novel.1316	OS09G0568500	OS08G0522400	novel.930	novel.1378	OS02G0644000	OS11G0158832
OS03G0681201	OS02G0251800	OS03G0343900	OS02G0183000	OS11G0703600	OS02G0165100	OS01G0496900	OS04G0669600	OS01G0702500	OS08G0100200	OS03G0328300	OS05G0110000	novel.917	OS02G0251800	OS06G0714300	OS03G0788600	OS01G0895100	novel.931	OS01G0357900	OS05G0370000	OS05G0324700
novel.1068	OS07G0226200	OS04G0655000	novel.1378	novel.1503	OS08G0474000	OS05G0528701	OS02G0644000	OS02G0658800	novel.1338	OS04G0446200	OS03G0854600	novel.1392	OS09G0500100	OS01G0732300	OS05G0130500	OS05G0420750	OS06G0559600	OS09G0281600	OS02G0286500	novel.1310
OS10G0379854	OS01G0756300	EPlOSAG00000015844	OS01G0357900	OS04G0463100	OS03G0617500	novel.1328	OS05G0370000	OS05G0105500	OS02G0256500	OS02G0161900	OS06G0301300	EPlOSAG00000017200	OS06G0495800	OS03G0854600	OS02G0184300	novel.666	OS08G0293000	OS09G0557800	OS11G0107500	OS05G0563100
OS10G0544950	OS06G0349800	novel.173	OS09G0281600	OS02G0815800	EPlOSAG00000013725	OS11G0246250	OS02G0286500	OS01G0699600	novel.1339	OS10G0450900	OS12G0143900	novel.1390	OS08G0535700	OS05G0110000	novel.1300	OS01G0739700	OS03G0665200	OS11G0234200	novel.1523	novel.1316
OS12G0221700	OS02G0507100	EPlOSAG00000000590	novel.1375	OS08G0288200	OS03G0707250	OS01G0885900	OS01G0552050	OS07G0550500	OS04G0204300	OS03G0250000	OS06G0522300	OS05G0420600	OS02G0681000	OS06G0301300	OS03G0322200	OS03G0264600	OS07G0142300	OS09G0293601	EPlOSAG00000024328	OS01G0732300
OS05G0511800	OS02G0471100	OS03G0790700	OS09G0557800	OS10G0442400	OS04G0684900	OS03G0334200	OS11G0107500	OS02G0758200	OS01G0584300	OS03G0390200	OS12G0626400	OS04G0569900	OS01G0362800	OS12G0143900	OS01G0307686	OS12G0594900	OS02G0669500	OS02G0773800	OS01G0215000	OS05G0110000
OS05G0550300	OS01G0964333	OS05G0537700	OS11G0234200	OS01G0919600	EPlOSAG00000000424	OS04G0602250	novel.1522	novel.915	OS05G0185650	OS05G0468700	OS04G0459500	novel.1396	OS05G0545400	OS06G0522300	OS03G0673700	OS07G0621300	OS03G0226400	OS07G0672534	OS09G0376700	OS06G0301300
OS02G0330601	OS05G0294800	novel.630	OS09G0293601	OS07G0569600	OS03G0167000	OS06G0248600	EPlOSAG00000024328	EPlOSAG00000017207	OS03G0788600	OS10G0503800	OS06G0503100	novel.1397	OS07G0459200	OS12G0626400	OS06G0235300	OS07G0497500	OS05G0360400	OS01G0624000	OS08G0557100	OS03G0854600
OS03G0789466	OS01G0182300	OS04G0554000	OS02G0773800	OS08G0448000	OS10G0556200	OS02G0462800	OS09G0376700	OS03G0170701	OS02G0184300	EPlOSAG00000017166	OS03G0782400	OS02G0226600	OS06G0621900	novel.921	OS03G0727600	OS09G0563700	OS03G0794400	OS06G0600301	OS07G0670300	OS12G0143900
OS01G0558850	novel.1558	OS12G0637400	OS07G0672534	OS09G0100800	EPlOSAG00000017284	OS08G0546100	OS08G0557100	OS05G0160300	novel.1300	OS02G0134300	OS03G0750000	OS01G0133900	OS10G0150800	OS04G0459500	OS01G0149400	OS07G0659900	OS01G0657801	OS01G0733600	OS01G0266600	OS12G0626400
OS02G0166200	OS08G0501700	OS03G0820400	OS01G0624000	OS11G0106200	OS10G0109300	OS08G0100200	OS07G0670300	OS05G0406300	OS03G0322200	OS09G0491644	OS01G0756300	OS11G0265400	OS05G0193700	OS06G0503100	OS03G0120400	OS11G0693800	OS12G0105600	OS05G0300700	OS04G0476400	OS04G0459500
EPlOSAG00000015360	OS01G0895100	OS10G0173000	novel.1342	OS02G0568700	OS04G0517100	OS02G0256500	OS01G0266600	OS04G0301500	OS01G0307686	OS04G0584201	OS12G0117600	OS01G0906450	OS09G0538700	OS03G0782400	OS01G0571000	novel.674	OS06G0210000	OS01G0585600	novel.1531	OS06G0503100
OS06G0731600	OS01G0247600	OS08G0521600	OS06G0600301	OS07G0603100	OS03G0666500	novel.1339	novel.1531	OS02G0641900	OS03G0673700	OS09G0491652	OS05G0408900	OS02G0189100	OS02G0806000	OS03G0750000	EPlOSAG00000048323	OS02G0525600	OS10G0533500	OS05G0577700	OS06G0530600	OS03G0782400
EPlOSAG00000018118	OS01G0829000	OS02G0737401	OS03G0187550	OS02G0778400	OS04G0687100	OS04G0204300	OS06G0530600	OS02G0201300	OS06G0235300	OS07G0632000	novel.930	OS11G0152600	OS02G0136900	OS01G0756300	OS03G0187525	OS07G0687100	OS09G0345300	OS04G0514800	novel.1530	OS03G0750000
OS08G0268550	OS03G0800500	OS11G0139400	OS01G0733600	novel.1515	OS05G0522600	OS01G0584300	novel.1530	OS03G0822100	OS03G0727600	OS11G0482400	novel.931	OS03G0237100	novel.658	OS12G0117600	OS10G0539650	OS01G0264000	OS05G0147300	OS06G0475400	OS06G0714000	OS01G0756300
OS02G0165100	OS10G0482066	OS11G0153000	OS05G0300700	OS09G0293900	OS02G0739100	OS08G0323400	OS06G0714000	OS03G0249100	OS02G0683800	OS04G0669600	OS06G0559600	OS04G0672900	OS07G0634600	OS05G0408900	OS07G0580300	OS01G0361500	OS01G0132500	OS03G0107400	OS07G0683600	OS12G0117600
OS01G0556650	OS07G0176500	OS02G0197600	OS01G0585600	OS11G0701000	OS04G0632000	OS05G0185650	OS07G0683600	OS02G0817000	OS01G0149400	OS02G0644000	OS08G0293000	OS10G0161800	OS10G0111300	novel.930	novel.1310	OS03G0619800	OS05G0104200	OS07G0236300	OS12G0111500	OS05G0408900
OS04G0119200	OS05G0356700	OS06G0610800	OS01G0975900	novel.690	OS04G0519700	OS03G0788600	OS05G0467400	OS08G0512700	OS03G0120400	OS02G0286500	OS03G0665200	OS05G0192700	OS07G0196200	novel.931	OS06G0714300	OS05G0203900	EPlOSAG00000018576	EPlOSAG00000007851	OS05G0467400	novel.930
OS05G0561400	OS07G0657900	OS01G0940800	OS05G0577700	OS09G0464000	OS03G0287400	OS05G0130500	OS03G0830900	OS02G0467600	OS01G0571000	OS11G0107500	OS07G0142300	OS06G0606401	OS04G0405700	OS06G0559600	OS09G0555200	OS04G0465700	EPlOSAG00000017252	OS01G0369900	OS03G0830900	novel.931
EPlOSAG00000020438	OS01G0174100	OS06G0693600	OS04G0514800	OS03G0188900	novel.974	OS02G0184300	OS07G0297200	OS08G0156600	EPlOSAG00000048323	novel.1523	OS02G0669500	OS03G0102500	OS02G0743700	OS08G0293000	novel.925	OS11G0439600	OS03G0710800	OS10G0195250	OS07G0297200	OS06G0559600
OS01G0915350	OS01G0382200	OS08G0170700	novel.1355	novel.693	OS08G0203600	novel.1300	OS12G0622500	OS04G0380200	OS03G0187525	novel.1522	OS03G0227700	OS04G0647900	EPlOSAG00000014917	OS03G0665200	OS09G0346600	OS07G0658600	OS03G0353400	OS02G0662000	OS09G0363400	OS08G0293000
OS07G0528200	OS03G0860050	OS11G0173366	OS06G0475400	OS06G0694800	OS04G0619000	OS03G0322200	OS03G0343900	OS04G0483200	OS10G0539650	EPlOSAG00000024328	OS05G0360400	OS03G0180000	OS03G0833100	OS07G0142300	OS12G0566250	OS01G0670800	OS10G0550066	OS04G0580300	OS12G0622500	OS03G0665200
OS05G0218400	OS01G0889400	OS06G0500300	OS03G0107400	OS03G0346150	OS03G0594400	OS03G0673700	OS01G0139700	OS01G0803200	OS07G0580300	OS01G0215000	OS03G0794400	OS07G0174766	OS10G0567000	OS12G0411700	novel.924	OS06G0126400	OS02G0805100	OS01G0676900	OS03G0343900	OS02G0669500
OS03G0165025	OS09G0503100	OS09G0369400	OS07G0236300	OS10G0552800	OS06G0698674	OS06G0235300	OS08G0558400	OS03G0402800	OS11G0475200	OS09G0376700	OS12G0105600	OS04G0188500	OS06G0699600	OS02G0669500	OS06G0522300	OS03G0262000	OS01G0768333	OS11G0672200	OS01G0139700	OS03G0226400
OS08G0202300	OS03G0211700	OS08G0518600	EPlOSAG00000007851	OS03G0176900	novel.989	OS02G0683800	OS08G0462300	OS07G0597100	OS09G0555200	OS08G0557100	OS06G0210000	OS07G0623600	OS06G0320500	OS03G0226400	novel.928	OS04G0302400	OS03G0213100	OS05G0402700	OS08G0558400	OS05G0360400
OS01G0818700	novel.1103	OS05G0427900	OS01G0369900	OS05G0353500	OS12G0581900	novel.1306	novel.1506	OS10G0502400	novel.925	OS07G0670300	OS10G0533500	OS11G0189900	OS02G0580400	OS05G0360400	novel.921	OS11G0644800	OS05G0159300	EPlOSAG00000011056	OS08G0462300	OS03G0794400
novel.1011	OS10G0473200	OS04G0109500	OS10G0195250	OS08G0324300	novel.983	OS01G0149400	OS03G0559700	OS07G0197400	OS09G0346600	OS01G0266600	OS09G0345300	OS06G0517700	OS11G0493100	OS03G0794400	OS03G0618900	OS06G0218900	OS06G0698600	novel.1325	OS03G0559700	OS12G0105600
OS06G0558766	OS10G0198333	OS08G0566600	OS02G0662000	OS01G0229600	novel.987	OS03G0120400	novel.1508	OS02G0165100	OS12G0566250	OS04G0476400	novel.956	OS02G0766700	OS09G0260200	OS12G0105600	OS01G0362400	OS01G0795832	OS07G0168900	OS01G0496900	OS05G0339200	OS06G0210000
EPlOSAG00000023142	OS04G0110200	OS06G0107700	OS09G0570800	OS06G0554600	OS03G0194600	OS11G0209200	OS05G0339200	OS08G0474000	novel.924	novel.1531	OS01G0132500	OS01G0906425	OS12G0544600	OS06G0210000	OS03G0203750	OS03G0180100	OS01G0882000	OS05G0528701	OS11G0703600	OS09G0345300
OS09G0547100	OS10G0563600	OS06G0565100	OS04G0580300	novel.695	OS01G0169800	OS01G0571000	OS11G0703600	OS02G0829000	novel.928	OS06G0530600	OS01G0839100	OS12G0153200	OS08G0522400	OS10G0533500	OS08G0439600	OS03G0251350	OS02G0608550	EPlOSAG00000048337	OS04G0463100	OS01G0132500
OS10G0323500	OS06G0202700	OS01G0304400	OS01G0676900	OS10G0501200	OS08G0120600	EPlOSAG00000048323	novel.1503	OS03G0617500	novel.921	novel.1530	OS05G0104200	EPlOSAG00000043590	OS02G0136933	OS09G0345300	novel.932	OS06G0708200	OS04G0439400	novel.1328	OS02G0815800	OS01G0839100
OS05G0494800	OS03G0701300	OS03G0725601	OS11G0672200	OS01G0195801	novel.990	OS03G0187525	OS04G0463100	EPlOSAG00000013725	OS10G0451900	OS06G0714000	EPlOSAG00000018576	OS11G0140600	OS01G0895100	OS06G0141700	OS04G0669300	OS05G0443400	OS10G0377400	OS01G0885900	OS08G0288200	OS05G0104200
OS06G0687850	OS08G0547800	OS10G0478350	OS05G0402700	OS05G0156700	OS03G0618800	OS10G0539650	OS02G0815800	OS03G0707250	novel.920	OS12G0111500	EPlOSAG00000017252	OS03G0810100	OS05G0420750	novel.956	EPlOSAG00000029209	novel.619	OS06G0152400	OS03G0334200	OS10G0442400	EPlOSAG00000018576
OS10G0532100	EPlOSAG00000048797	OS08G0421100	EPlOSAG00000011056	OS04G0376700	OS02G0689900	OS07G0580300	OS08G0288200	OS04G0684900	OS01G0362400	OS07G0683600	OS03G0710800	OS01G0713200	novel.666	OS05G0147300	OS10G0437600	novel.610	OS07G0607000	OS04G0602250	OS01G0919600	EPlOSAG00000017252
EPlOSAG00000043989	OS06G0521500	OS08G0283300	novel.1325	OS08G0300366	OS02G0123300	OS11G0475200	OS10G0442400	EPlOSAG00000000424	OS03G0203750	OS05G0467400	OS03G0353400	OS06G0184800	novel.667	OS01G0132500	OS03G0227700	novel.613	OS04G0116900	OS02G0462800	OS07G0569600	OS03G0710800
[truncated: 20,633 more rows]
